# Supplementary material for: Unexpected cancer-predisposition gene variants in Cowden syndrome and Bannayan-Riley-Ruvalcaba syndrome patients without underlying germline PTEN mutations
Source: PLoS Genet. 2018 Apr 23;14(4):e1007352. doi: 10.1371/journal.pgen.1007352 (PMC5933810; doi:10.1371/journal.pgen.1007352)
Supplement: S7 Table — Abbreviations: Chr., chromosome; dbSNP, Single Nucleotide Polymorphism database; 1000G, 1000 Genomes Project; NA, not available; HGMD, Human Gene Mutation Database; DM, disease-causing mutation; OMIM, Online Mendelian Inheritance in Man; BRCA, Breast Invasive Carcinoma; THCA, Thyroid Carcinoma; KIRC, Kidney Renal Clear Cell Carcinoma; KIRP, Kidney Renal Papillary Cell Carcinoma; UCEC, Uterine Corpus Endometrial Carcinoma; UCS, Uterine Carcinosarcoma; COAD, Colon Adenocarcinoma; SKCM, Skin Cutaneous Melanoma. *We identified 2 pathogenic germline PTEN heterozygous mutations in one breast cancer patient (c.388C>T, p.R130X) and one endometrial cancer patient (c.518G>A, p.R173H). (XLSX) [file pgen.1007352.s008.xlsx]

## Sheet: S7_Table
Chr.	Position	Gene Symbol	Classification	Variation Type	Gene Region	Protein Variant	Translation Impact	SIFT Function Prediction	SIFT Score	PolyPhen-2 Function Prediction	CADD Score	Conservation phyloP p-value	dbSNP ID	1000 Genomes Frequency	NHLBI ESP Frequency	ExAC Frequency	HGMD	CLINVAR ID	OMIM Gene	OMIM Phenotype	COSMIC ID	Cosmic Frequency	TCGA ID
1	17359555	SDHB	Likely Pathogenic	SNV	Exonic	p.G96S	missense	Damaging	0	Probably Damaging	28.5	0.000134	587782243	NA	NA	0.001	CM100062 (DM)	RCV000489952.1; RCV000130946.3; RCV000459169.1	NA	NA	NA	NA	SKCM_A29-10A
1	241663872	FH	Pathogenic	SNV	Exonic	p.S419P	missense	Damaging	0	Probably Damaging	33	2.158e-05	200004220	NA	NA	NA	CM060266 (DM)	RCV000445624.1; RCV000461249.1; RCV000078144.6	NA	NA	NA	NA	KIRP_7966-10A
1	241665840	FH	Pathogenic	Insertion	Exonic	p.M380fs*25	frameshift	NA	NA	NA	35	3.698e-05	781466938	NA	NA	0.001	CI1211700 (DM)	RCV000445607.1	NA	NA	NA	NA	KIRP_5893-11A
1	241667364	FH	Pathogenic	Deletion	Exonic	p.E362fs*10	frameshift	NA	NA	NA	35	NA	756469140	NA	NA	0.001	CD033710 (DM)	RCV000470614.1; RCV000445586.1; RCV000196197.2	NA	NA	NA	NA	KIRP_5894-11A
1	241672081	FH	Pathogenic	SNV	Exonic	p.S187*	stop gain	NA	NA	NA	45	1.607e-06	398123166	NA	NA	0.001	NA	RCV000078150.4; RCV000445585.1	NA	NA	NA	NA	KIRP_A4JJ-10A
1	241672087	FH	Pathogenic	SNV	Splice Site	NA	NA	NA	NA	NA	25.8	0.0002547	750273092	NA	NA	0.001	NA	RCV000445615.1	NA	NA	NA	NA	KIRP_7915-10A
1	45796852	MUTYH	Pathogenic	SNV	Splice Site	NA	NA	NA	NA	NA	22.8	NA	140288388	0.16	0.031	0.015	NA	RCV000166725.2; RCV000470920.1	NA	NA	NA	NA	BRCA_AA11-10B	KIRC_A5PC-10A
1	45797186	MUTYH	Pathogenic	Insertion	Exonic; ncRNA	p.E290fs*43; p.E383fs*43; p.E382fs*43; p.E267fs*43; p.E396fs*43; p.E410fs*43; p.E397fs*43; p.E393fs*43; p.E407fs*43	frameshift	NA	NA	NA	23.6	NA	587780078	NA	NA	0.006	CI041961 (DM)	RCV000191935.4; RCV000115749.6; RCV000144636.1; RCV000235187.1	NA	NA	NA	NA	KIRP_A856-10A	KIRP_AAVK-11A
1	45797372	MUTYH	Pathogenic	Deletion	Exonic; ncRNA	p.A368fs*23; p.A358fs*23; p.A372fs*23; p.A242fs*23; p.A371fs*23; p.A382fs*23; p.A385fs*23; p.A357fs*23; p.A265fs*23	frameshift	NA	NA	NA	24.4	NA	587778536	NA	0.112	0.008	CD030388 (DM)	RCV000235584.2; RCV000196379.4; RCV000164291.2; RCV000144632.1; RCV000121593.1	NA	NA	NA	NA	KIRC_4945-11A	SKCM_A3CF-10A
1	45797729	MUTYH	Likely Pathogenic	Deletion	Exonic; ncRNA	p.S319fs*86; p.S305fs*86; p.S295fs*86; p.S322fs*86; p.S202fs*86; p.S309fs*86; p.S179fs*86; p.S308fs*86; p.S294fs*86	frameshift	NA	NA	NA	17.9	NA	776362892	NA	0.128	0.002	NA	NA	NA	NA	NA	NA	COAD_A8YK-10A
1	45797760	MUTYH	Pathogenic	SNV	Splice Site	NA	NA	NA	NA	NA	22.9	0.0001552	77542170	0.3	NA	0.102	CS042822 (DM)	RCV000034683.8; RCV000129053.6; RCV000122431.1; RCV000212712.3	NA	NA	NA	NA	SKCM_A44R-10A	THCA_A483-10A
1	45797950	MUTYH	Pathogenic	SNV	Exonic; ncRNA	p.R246Q; p.R257Q; p.R247Q; p.R274Q; p.R131Q; p.R154Q; p.R271Q; p.R260Q; p.R261Q	missense	Damaging	0.02	Possibly Damaging	33	7.852e-05	149866955	NA	0.031	0.025	CM083728 (DM)	RCV000123156.6; RCV000129219.6; RCV000034681.2	NA	NA	4008494	0.34	BRCA_A0SB-10B	KIRC_5452-11A	SKCM_A183-10A
1	45798117	MUTYH	Pathogenic	SNV	Exonic; ncRNA	p.R218H; p.R217H; p.R228H; p.R232H; p.R245H; p.R102H; p.R125H; p.R242H; p.R231H	missense	Damaging	0	Probably Damaging	33	2.377e-06	140342925	NA	0.008	0.013	CM053997 (DM)	RCV000212706.2; RCV000196778.3; RCV000129105.5	NA	NA	681164	0.35	KIRC_5835-10A
1	45798475	MUTYH	Pathogenic	SNV	Exonic; ncRNA	p.Y59C; p.Y36C; p.Y152C; p.Y151C; p.Y162C; p.Y176C; p.Y165C; p.Y166C; p.Y179C	missense	Damaging	0	Probably Damaging	24.7	2.773e-05	34612342	0.02	0.215	0.162	CM020286 (DM)	RCV000005613.2; RCV000079502.5; RCV000005612.10; RCV000121607.1; RCV000144631.1; RCV000115766.8	604933	608456; 608089	NA	NA	BRCA_A25A-10A	KIRC_5692-11A	KIRC_5702-11A	SKCM_A3C8-10A
1	45798613	MUTYH	Likely Pathogenic	SNV	Exonic; ncRNA	p.D134H; p.D133H; p.D41H; p.D144H; p.D158H; p.D147H; p.D148H; p.D161H; p.D18H	missense	Tolerated	0.19	Benign	19.13	0.002704	564930066	0.04	NA	0.011	NA	RCV000204817.3; RCV000129002.3; RCV000481844.1	NA	NA	NA	NA	KIRC_4976-11A
1	45798624	MUTYH	Pathogenic	SNV	Exonic; ncRNA	p.P129L; p.P140L; p.P130L; p.P154L; p.P143L; p.P144L; p.P37L; p.P14L; p.P157L	missense	Damaging	0	Probably Damaging	28.2	2.692e-06	777184451	NA	NA	0.001	CM065326 (DM)	RCV000165108.2; RCV000226581.1	NA	NA	NA	NA	COAD_3660-11A
10	43607555	RET	Likely Pathogenic	SNV	Exonic	p.E511K	missense	Tolerated	0.36	Benign	22.3	0.005957	201553718	0.02	0.023	0.022	CM101834 (DM)	RCV000123299.4; RCV000411825.1; RCV000454639.1; RCV000021764.1; RCV000148777.1; RCV000410289.1	NA	NA	NA	NA	KIRP_A4EM-10A
11	108114679	ATM	Pathogenic	SNV	Splice Site	NA	NA	NA	NA	NA	24.4	0.0006761	778624615	NA	NA	0.003	NA	RCV000416302.1	NA	NA	NA	NA	BRCA_A0XL-10A
11	108175451	ATM	Pathogenic	Deletion	Exonic	p.L1850fs*67	frameshift	NA	NA	NA	35	0.002831	876658287	NA	NA	0.001	CD991609 (DM)	RCV000219889.1; RCV000411540.1; RCV000236989.1	NA	NA	1685684; 1685683	0.84	BRCA_A1XU-10A
11	108175528	ATM	Pathogenic	SNV	Exonic	p.R1875*	stop gain	NA	NA	NA	36	NA	376603775	NA	0.008	0.002	CM980144 (DM)	RCV000236653.2	NA	NA	1350896; 1350897; 166363	0.85; 1.82; 2.50	KIRP_A9J8-10A	SKCM_A29Q-10A
11	108180945	C11orf65; ATM	Likely Pathogenic	SNV	Intronic; Exonic	p.V1941L	missense	Tolerated	0.14	Benign	24.5	2.249e-06	147187700	NA	0.015	0.008	CM094667 (DM)	RCV000223979.1; RCV000212032.2; RCV000167876.5; RCV000115217.6	NA	NA	21922	0.65	UCEC_A3PP-10A
11	108183151	C11orf65; ATM	Pathogenic	SNV	Intronic; Exonic	p.E1978*	stop gain	NA	NA	NA	53	4.477e-06	587779852	NA	NA	0.007	CS991307 (DM); CM980147 (DM)	RCV000258136.1; RCV000205725.2; RCV000212035.2; RCV000115219.7	NA	NA	1235424	1.09	BRCA_A2JS-10A	BRCA_A5DD-10A	BRCA_AAAK-10A	SKCM_A3F2-10A
11	108186638	C11orf65; ATM	Pathogenic	SNV	Intronic; Exonic	p.R2032K	missense	Damaging	0.02	Possibly Damaging	26.2	8.035e-06	139770721	NA	0.008	0.004	CM990215 (DM); CS961479 (DM)	RCV000258082.1; RCV000167946.4; RCV000159742.4; RCV000212037.2	NA	NA	NA	NA	SKCM_A3DM-10A
11	108186742	C11orf65; ATM	Pathogenic	SNV	Intronic; Exonic	p.R2034*	stop gain	NA	NA	NA	36	NA	532480170	NA	NA	NA	CM960102 (DM)	RCV000115222.7; RCV000235108.2; RCV000122867.4	NA	NA	922732; 1350936	0.66	COAD_3994-10A
11	108199881	C11orf65; ATM	Pathogenic	SNV	Intronic; Exonic	p.S2408*	stop gain	NA	NA	NA	46	7.727e-07	730881315	NA	NA	0.001	NA	NA	NA	NA	NA	NA	THCA_A2Q3-10A
11	108199929	C11orf65; ATM	Pathogenic	SNV	Intronic; Exonic	p.V2424G	missense	Damaging	0	Probably Damaging	28.6	8.974e-06	28904921	NA	0.008	0.003	CM960103 (DM)	RCV000003159.5; RCV000115244.7; RCV000258144.1; RCV000003160.7; RCV000417259.1; RCV000168223.6; RCV000212060.3; RCV000003161.5	607585	114480; 208900	22477	2.63	BRCA_AB41-10A
11	108200946	C11orf65; ATM	Likely Pathogenic	SNV	Intronic; Exonic	p.T2438I	missense	Tolerated	0.6	Benign	23.9	0.001114	147604227	0.04	0.054	0.014	NA	RCV000115246.6; RCV000212063.2; RCV000200256.4	NA	NA	NA	NA	BRCA_A6VY-10A
11	108202604	C11orf65; ATM	Pathogenic	SNV	Intronic; Splice Site	NA	NA	NA	NA	NA	24.1	7.047e-05	587779866	NA	NA	0.002	CS995311 (DM)	RCV000212074.2; RCV000206201.3; RCV000115253.7; RCV000484828.1	NA	NA	NA	NA	BRCA_A13Z-10A
11	108202612	C11orf65; ATM	Pathogenic	Deletion	Intronic; Exonic	p.R2547_S2549del	in-frame	NA	NA	NA	22.4	NA	587776547; 587782444	NA	0.088	0.002	CD961812 (DM)	RCV000212075.3; RCV000206671.4; RCV000003163.5; RCV000185637.3; RCV000003155.3; RCV000417362.1	607585	208900	758345; 22478	2.70; 0.45	BRCA_A0WY-10A
11	108205832	C11orf65; ATM	Pathogenic	SNV	Intronic; Exonic	p.V2716A	missense	Tolerated	0.08	Probably Damaging	26.2	7.925e-06	587782652	NA	NA	0.004	CM025322 (DM)	RCV000212079.3; RCV000132066.6; RCV000169105.4	NA	NA	NA	NA	COAD_6536-10A
11	108216491	C11orf65; ATM	Pathogenic	Deletion	Intronic; Exonic	p.E2814fs*43	frameshift	NA	NA	NA	36	0.0008913	752526400	NA	NA	0.001	CD1411266 (DM)	NA	NA	NA	NA	NA	BRCA_A1JC-10A
11	108224608	C11orf65; ATM	Pathogenic	SNV	Intronic; Splice Site	NA	NA	NA	NA	NA	26.3	8.933e-07	17174393	NA	NA	0.002	CS961484 (DM)	RCV000169303.3; RCV000115269.3; RCV000258112.1; RCV000220586.1	NA	NA	1351047	0.56	COAD_3509-11A
13	32893460	BRCA2	Pathogenic	Deletion	Exonic	NA	unknown	NA	NA	NA	25	NA	756310203	NA	NA	0.001	NA	NA	NA	NA	NA	NA	BRCA_A1Y0-10A
13	32900634	BRCA2	Pathogenic	SNV	Splice Site	NA	NA	NA	NA	NA	22.6	NA	81002858	NA	NA	NA	CS033492 (DM)	RCV000162897.2; RCV000221055.1; RCV000077347.3; RCV000044589.3	NA	NA	NA	NA	BRCA_A740-10B
13	32900640	BRCA2	Likely Pathogenic	SNV	Exonic	p.R174H	missense	NA	NA	Benign	21.9	NA	80358747	NA	NA	0.002	CS1313341 (DM?)	RCV000165821.2; RCV000044616.4; RCV000427870.1; RCV000083114.4	NA	NA	NA	NA	BRCA_A5QP-10A
13	32903605	BRCA2	Pathogenic	Deletion	Exonic	p.V220fs*4	frameshift	NA	NA	NA	24.3	NA	80359604	NA	NA	0.006	CD984134 (DM)	RCV000031637.8; RCV000009932.6; RCV000009929.4; RCV000466729.1; RCV000210073.1; RCV000131858.4; RCV000074548.8; RCV000009931.4; RCV000044988.5; RCV000009930.4	600185	155255; 194070; 605724; 613029	NA	NA	BRCA_A097-10A	BRCA_A3BB-10A
13	32905141	BRCA2	Pathogenic	Deletion	Exonic	p.N257fs*17	frameshift	NA	NA	NA	28.2	NA	80359671; 80359675	NA	NA	0.002	CD961849 (DM)	RCV000212208.2; RCV000195405.2; RCV000056288.6; RCV000131848.3; RCV000009913.13	600185	612555	NA	NA	BRCA_A1PD-10A
13	32906877	BRCA2	Pathogenic	Deletion	Exonic	p.N422fs*8	frameshift	NA	NA	NA	27.8	NA	80359273	NA	NA	0.002	CD067527 (DM?)	RCV000043770.3; RCV000074512.7; RCV000031316.6; RCV000132260.3	NA	NA	NA	NA	BRCA_A15S-10A
13	32907420	BRCA2	Pathogenic	Insertion	Exonic	p.I605fs*11	frameshift	NA	NA	NA	24.9	NA	80359306; 80359308; 397507277; 606231398	NA	NA	0.003	CI972557 (DM)	RCV000160269.3; RCV000031343.14; RCV000043897.7; RCV000131453.3	NA	NA	1163038; 1163039; 23925	6.67; 33.33	BRCA_A24L-10A	BRCA_A8FZ-10A
13	32911143	BRCA2	Pathogenic	Deletion	Exonic	p.D885fs*9	frameshift	NA	NA	NA	27.3	NA	80359340	NA	NA	0.002	CD129014 (DM)	RCV000485965.1; RCV000113073.3; RCV000162913.2; RCV000044033.2	NA	NA	5547706; 5547705	0.67	SKCM_A5ES-10A
13	32911538	BRCA2	Pathogenic	SNV	Exonic	p.E1016*	stop gain	NA	NA	NA	39	0.004335	748508287	NA	NA	0.001	NA	RCV000241181.2	NA	NA	NA	NA	THCA_A28V-10A
13	32912466	BRCA2	Pathogenic	Insertion	Exonic	p.A1327fs*4	frameshift	NA	NA	NA	23.8	NA	397515636; 764689249	NA	NA	0.001	CI004750 (DM)	RCV000238801.1; RCV000044327.4; RCV000210997.3; RCV000129632.3; RCV000486384.1	NA	NA	NA	NA	BRCA_A1E-10A
13	32912708	BRCA2	Likely Pathogenic	Deletion	Exonic	p.K1406del	in-frame	NA	NA	NA	14.76	NA	758636052	NA	NA	0.001	NA	RCV000222837.1; RCV000165913.1	NA	NA	NA	NA	THCA_A3F-10A
13	32912900	BRCA2	Pathogenic	Deletion	Exonic	p.I1470fs*11	frameshift	NA	NA	NA	32	NA	80359446	NA	NA	0.001	CD063460 (DM)	RCV000044406.2; RCV000113300.2	NA	NA	NA	NA	BRCA_A07R-10B
13	32914356	BRCA2	Pathogenic	SNV	Exonic	p.S1955*	stop gain	NA	NA	NA	34	NA	80358815	NA	NA	0.001	CM021511 (DM)	RCV000221022.2; RCV000077364.7; RCV000162927.2; RCV000077205.2; RCV000044777.4	NA	NA	NA	NA	BRCA_A0AZ-11A
13	32914438	BRCA2	Pathogenic	Deletion	Exonic	p.S1982fs*22	frameshift	NA	NA	NA	35	0.001462	80359550	NA	0.016	0.027	CD961857 (DM)	RCV000129627.4; RCV000009911.4; RCV000034451.8; RCV000009912.4; RCV000009910.15; RCV000367838.1; RCV000212245.3; RCV000044800.9; RCV000414179.1	600185	612555; 605724; 613347	328000; 166356; 26515	6.38; 100	BRCA_A03V-10A	COAD_A0X9-10A	SKCM_AA1R-10A
13	32914974	BRCA2	Pathogenic	Deletion	Exonic	p.K2162fs*5	frameshift	NA	NA	NA	29.1	NA	80359598	NA	NA	0.002	CD982506 (DM)	RCV000212249.2; RCV000031630.7; RCV000131034.3; RCV000044967.5	NA	NA	NA	NA	BRCA_A1P7-10A
13	32915134	BRCA2	Pathogenic	Deletion	Exonic	p.Y2215fs*14	frameshift	NA	NA	NA	27.4	NA	80359614	NA	NA	0.001	CD044131 (DM)	RCV000077380.8; RCV000486817.1; RCV000045005.2	NA	NA	NA	NA	BRCA_A2L-10A
13	32920968	BRCA2	Pathogenic	Deletion	Exonic	p.I2315fs*12	frameshift	NA	NA	NA	35	NA	80359629	NA	NA	0.002	CD984135 (DM)	RCV000031657.9; RCV000045094.5; RCV000212255.2; RCV000131028.3	NA	NA	NA	NA	BRCA_A0T0-10A	THCA_A3DU-10A
13	32929426	BRCA2	Pathogenic	SNV	Splice Site	NA	NA	NA	NA	NA	25.5	0.0002333	770042748	NA	NA	0.001	NA	RCV000258353.1	NA	NA	NA	NA	THCA_A39M-10A
13	32945138	BRCA2	Pathogenic	Deletion	Exonic	p.E2846fs*22	frameshift	NA	NA	NA	35	0.0002618	80359714; 80359716	NA	NA	0.001	CD961861 (DM)	RCV000160308.4; RCV000009915.17; RCV000045550.9; RCV000131085.3	600185	612555	NA	NA	BRCA_A2L-10A
13	32953929	BRCA2	Likely Pathogenic	Deletion	Exonic	p.L3000fs*17	frameshift	NA	NA	NA	NA	0.0005188	NA	NA	NA	NA	NA	NA	NA	NA	NA	NA	BRCA_A8HR-10A
13	32954022	BRCA2	Pathogenic	Insertion	Exonic	p.T3033fs*11	frameshift	NA	NA	NA	36	1.486e-06	397507419	NA	NA	0.01	CI972563 (DM)	RCV000045711.6; RCV000195406.2; RCV000464852.1; RCV000031791.7; RCV000210094.1; RCV000130439.3	NA	NA	2071555; 2071557; 2071556; 5801062; 5801063; 2071558	0.22; 4.29; 100	BRCA_A0BZ-11A
13	32954222	BRCA2	Pathogenic	SNV	Exonic	p.Q3066*	stop gain	NA	NA	NA	48	NA	80359180	NA	NA	NA	CM034875 (DM)	RCV000235644.2; RCV000077463.8; RCV000210196.1; RCV000257912.3; RCV000009941.5; RCV000131052.3	600185	605724	NA	NA	KIRP_A895-10A
13	32968863	BRCA2	Pathogenic	SNV	Exonic	p.Y3098*	stop gain	NA	NA	NA	36	NA	80359200	NA	NA	0.001	CM032553 (DM)	RCV000031812.6; RCV000074562.7; RCV000045784.5; RCV000210096.1; RCV000465472.1; RCV000131041.3	NA	NA	NA	NA	BRCA_A25E-10A
13	32968940	BRCA2	Pathogenic	SNV	Exonic	p.N3124I	missense	NA	NA	Probably Damaging	33	0.0004207	28897759	NA	NA	0.002	CM993726 (DM)	RCV000176516.3; RCV000130337.3; RCV000031816.6; RCV000045802.4	NA	NA	NA	NA	BRCA_A18Q-11A
13	32972824	BRCA2	Pathogenic	Deletion	Exonic	p.E3393fs	frameshift	NA	NA	NA	28.5	NA	80359258	NA	NA	0.001	NA	RCV000031304.5	NA	NA	NA	NA	SKCM_A1ZQ-10A
13	32972868	BRCA2	Likely Pathogenic	Deletion	Exonic	p.N3407fs*6	frameshift	NA	NA	NA	NA	NA	NA	NA	NA	NA	NA	NA	NA	NA	NA	NA	BRCA_A04L-10A
13	48878107	RB1; LINC00441	Likely Pathogenic	SNV	Promoter; Exonic	p.P20L	missense	NA	NA	Probably Damaging	22.5	NA	587778637	NA	NA	NA	CM030496 (DM)	RCV000477348.1; RCV000121915.1	NA	NA	NA	NA	UCEC_A05S-10A
17	29541542	NF1	Pathogenic	SNV	Exonic	p.Y489C	missense	Tolerated	0.24	Benign	25.5	0.001409	137854557	NA	0.015	0.002	CS992455 (DM); CM1111787 (DM)	RCV000000382.6	613113	162200	1290665; 329089	0.66	BRCA_A2QJ-11A
17	29562736	NF1	Likely Pathogenic	SNV	Exonic	p.Q1272H	missense	Damaging	0	Probably Damaging	24.6	6.039e-05	756780735	NA	NA	0.001	NA	NA	NA	NA	NA	NA	THCA_A4UT-10A
17	29576117	NF1	Likely Pathogenic	SNV	Exonic	p.V1364M	missense	Tolerated	1	Benign	23.7	1.352e-06	749748720	NA	NA	0.001	NA	NA	NA	NA	NA	NA	BRCA_A1OV-10A
17	29592323	NF1	Likely Pathogenic	SNV	Exonic	p.A1580T; p.A1601T	missense	Tolerated	0.44	Benign	20.9	0.0001014	754651519	NA	NA	0.001	NA	RCV000471442.1	NA	NA	NA	NA	KIRC_4164-11A
17	29665126	NF1	Likely Pathogenic	SNV	Exonic	p.Q2242P; p.Q2263P	missense	Tolerated	0.09	Benign	23.1	1.945e-05	NA	NA	NA	NA	NA	NA	NA	NA	NA	NA	KIRC_4873-11A
17	29667553	NF1	Likely Pathogenic	SNV	Exonic	p.V2297L; p.V2318L	missense	Tolerated	0.34	Benign	25.7	1.125e-06	760528229	NA	NA	0.001	NA	RCV000199968.1	NA	NA	NA	NA	THCA_A4B0-10A
17	29676201	NF1	Likely Pathogenic	SNV	Exonic	p.T2418I; p.T2397I	missense	Tolerated	0.06	Benign	22.9	0.0001387	764022114	NA	NA	0.001	NA	NA	NA	NA	NA	NA	KIRC_3458-10A	UCS_A4PP-10A
17	41209079	BRCA1	Pathogenic	Insertion	Exonic; ncRNA	p.Q1709fs*74; p.Q1756fs*74; p.Q652fs; p.Q1777fs*74; p.Q652fs*74	frameshift	NA	NA	NA	35	NA	80357906; 397507246; 397507247; 431825413	NA	NA	0.016	CI941841 (DM); CD129153 (DM)	RCV000258962.2; RCV000131328.4; RCV000056287.8; RCV000119097.8; RCV000019246.19; RCV000415060.1; RCV000019247.4; RCV000412924.1	113705	604370	1666622; 35891	6.67; 2.25	BRCA_A22E-10A	BRCA_A22G-10A	BRCA_A3QA-10A
17	41243480	BRCA1	Pathogenic	Deletion	Exonic; Intronic; ncRNA	p.N1308fs*10; p.N1355fs*10	frameshift	NA	NA	NA	29.2	NA	80357508	NA	NA	0.002	CD941619 (DM)	RCV000476410.1; RCV000159924.3; RCV000019243.15; RCV000238776.1; RCV000131887.3; RCV000048431.7	113705	604370	NA	NA	BRCA_A1AM-10A
17	41243513	BRCA1	Pathogenic	Deletion	Exonic; Intronic; ncRNA	p.E1346fs*20; p.E1299fs*20	frameshift	NA	NA	NA	21.5	NA	80357711	NA	NA	0.004	CD961844 (DM)	RCV000239274.1; RCV000130638.3; RCV000074587.7; RCV000031141.9; RCV000019259.4; RCV000048413.6	113705	604370	NA	NA	KIRC_5711-11A
17	41243513	BRCA1	Pathogenic	Deletion	Exonic; Intronic; ncRNA	p.E1346fs*20; p.E1299fs*20	frameshift	NA	NA	NA	21.5	NA	80357711	NA	NA	0.004	CD961844 (DM)	RCV000239274.1; RCV000130638.3; RCV000074587.7; RCV000031141.9; RCV000019259.4; RCV000048413.6	113705	604370	NA	NA	KIRC_5711-11A
17	41243513	BRCA1	Pathogenic	Deletion	Exonic; Intronic; ncRNA	p.E1346fs*20; p.E1299fs*20	frameshift	NA	NA	NA	21.5	NA	80357711	NA	NA	0.004	CD961844 (DM)	RCV000239274.1; RCV000130638.3; RCV000074587.7; RCV000031141.9; RCV000019259.4; RCV000048413.6	113705	604370	NA	NA	BRCA_A244-10A
17	41243513	BRCA1	Pathogenic	Deletion	Exonic; Intronic; ncRNA	p.E1346fs*20; p.E1299fs*20	frameshift	NA	NA	NA	21.5	NA	80357711	NA	NA	0.004	CD961844 (DM)	RCV000239274.1; RCV000130638.3; RCV000074587.7; RCV000031141.9; RCV000019259.4; RCV000048413.6	113705	604370	NA	NA	BRCA_A244-10A
17	41243836	BRCA1	Pathogenic	Insertion	Exonic; Intronic; ncRNA	p.P1238fs*27; p.P1191fs*27	frameshift	NA	NA	NA	23.2	NA	777371832	NA	NA	0.001	NA	RCV000240991.1	NA	NA	NA	NA	KIRP_A5W7-10A
17	41245091	BRCA1	Pathogenic	Deletion	Exonic; Intronic; ncRNA	p.D821fs*25; p.D774fs*25	frameshift	NA	NA	NA	16.39	NA	80357669	NA	NA	0.002	CD961834 (DM)	RCV000047845.5; RCV000167767.5; RCV000031052.11; RCV000131356.3	NA	NA	NA	NA	COAD_6196-10A
17	41245664	BRCA1	Pathogenic	Deletion	Exonic; Intronic; ncRNA	p.S581fs*3; p.S628fs*3	frameshift	NA	NA	NA	32	NA	80357567	NA	NA	0.001	CD992492 (DM)	RCV000479237.1; RCV000077498.5; RCV000047618.3	NA	NA	NA	NA	BRCA_A1P4-10A
17	41246494	BRCA1	Pathogenic	SNV	Exonic; Intronic; ncRNA	p.E352*; p.E305*	stop gain	NA	NA	NA	25	NA	80357472	NA	NA	0.002	CM014521 (DM)	RCV000162843.1; RCV000235441.1; RCV000465497.1; RCV000111532.3; RCV000047319.2	NA	NA	NA	NA	BRCA_A4SE-10A
17	41246625	BRCA1	Pathogenic	Deletion	Exonic; Intronic; ncRNA	p.S308fs*6; p.S261fs*6	frameshift	NA	NA	NA	27.1	NA	80357953	NA	NA	0.001	NA	RCV000236025.2; RCV000049189.2; RCV000111511.3	NA	NA	NA	NA	BRCA_A24Q-10A
17	41247941	BRCA1	Pathogenic	SNV	Splice Site	NA	NA	NA	NA	NA	24.4	0.004519	80358033	NA	0.008	0.002	CS030978 (DM)	RCV000049067.5; RCV000159940.4; RCV000225499.1; RCV000031267.8; RCV000131863.3	NA	NA	NA	NA	BRCA_A14Z-10A
17	41256250	BRCA1	Pathogenic	Insertion	Exonic; ncRNA	p.E64fs*3; p.E111fs*3	frameshift	NA	NA	NA	31	NA	80357604	NA	NA	0.001	CI993697 (DM)	RCV000195362.2; RCV000031101.7; RCV000239071.1; RCV000048132.5	NA	NA	NA	NA	BRCA_A14-10A
17	41258504	BRCA1	Pathogenic	SNV	Exonic; ncRNA	p.C61G; p.C14G	missense	Tolerated	0.13	Probably Damaging	24.5	0.001377	28897672	NA	NA	0.007	CM940172 (DM)	RCV000131902.4; RCV000159935.4; RCV000415051.1; RCV000047597.9; RCV000412714.1; RCV000019229.11; RCV000239114.1	113705	604370	NA	NA	BRCA_A0BL-10A	BRCA_A0SH-10A	BRCA_A147-10A	BRCA_A1XQ-10A
17	41267770	BRCA1	Pathogenic	SNV	Exonic; Intronic; ncRNA	p.S36Y	missense	Damaging	0	Probably Damaging	27.8	0.0003524	183557525	0.02	NA	0.001	CM143574 (DM)	RCV000204917.2; RCV000479761.1	NA	NA	NA	NA	KIRC_5710-11A
17	41276045	NBR2; BRCA1	Pathogenic	Deletion	Promoter; Exonic; 5'UTR; ncRNA	p.E23fs*17	frameshift	NA	NA	NA	29.9	NA	386833395; 796856605	NA	NA	0.024	CD951600 (DM)	RCV000056295.6; RCV000019230.18; RCV000034761.9; RCV000131394.4; RCV000019231.3; RCV000213650.3	113705	604370; 614320	35893; 1666624; 3190163; 3190162	7.69; 6.67; 10	BRCA_A124-10A	UCEC_A0TI-10A
17	7577547	TP53	Likely Pathogenic	SNV	Exonic	p.G113V; p.G245V; p.G86V; p.G206V	missense	Damaging	0	Probably Damaging	33	5.957e-06	121912656	NA	NA	0.001	CM010464 (DM)	RCV000418643.1; RCV000421020.1; RCV000437258.1; RCV000434145.1; RCV000438982.1; RCV000439974.1; RCV000426568.1; RCV000428216.1; RCV000443716.1; RCV000434833.1; RCV000424123.1; RCV000429303.1; RCV000421739.1; RCV000435854.1; RCV000430431.1; RCV000444483.1	NA	NA	1162159; 131475; 131476; 3717638; 11196; 1646856	0.52; 0.88; 0.72; 0.55	BRCA_A137-10A
19	45855507	ERCC2	Pathogenic	SNV	Exonic	p.A717G	missense	Damaging	0.04	Benign	24.5	6.237e-06	144564120	NA	0.023	0.035	CS971722 (DM)	RCV000255243.1; RCV000120774.1	NA	NA	NA	NA	BRCA_A0D3-10A	COAD_6652-10A	SKCM_A2MR-10A
19	45856059	ERCC2	Pathogenic	SNV	Exonic	p.R616P	missense	Damaging	0	Probably Damaging	35	4.064e-06	376556895	NA	0.015	0.013	CM940374 (DM)	RCV000489442.1; RCV000312948.1	NA	NA	1681129	20	KIRC_3358-11A
19	45856060	ERCC2	Pathogenic	SNV	Exonic	p.R616W	missense	Damaging	0	Probably Damaging	35	0.0001637	121913024	NA	0.008	0.005	CM972918 (DM)	RCV000171547.4; RCV000018278.29; RCV000018279.23	126340	278730; 610756	NA	NA	UCEC_A16S-10A
19	45856509	ERCC2	Pathogenic	Insertion	Exonic	p.Y584fs*65	frameshift	NA	NA	NA	35	NA	768361358	NA	NA	0.001	NA	NA	NA	NA	NA	NA	BRCA_A4E0-10A
19	45856554	ERCC2	Pathogenic	Deletion	Exonic	p.F568fs*2	frameshift	NA	NA	NA	35	NA	587778271	NA	0.008	0.009	CD013475 (DM)	RCV000120767.1	NA	NA	4581210	1.54	BRCA_A145-10A	KIRC_5168-11A	KIRC_5565-10A
19	45868417	ERCC2	Pathogenic	SNV	Splice Site	NA	NA	NA	NA	NA	25.4	1.982e-05	773645934	NA	NA	0.003	CS982172 (DM)	NA	NA	NA	NA	NA	THCA_A28V-10A
19	45871913	ERCC2	Pathogenic	SNV	Exonic	p.R88H; p.R112H	missense	Damaging	0	Probably Damaging	35	6.095e-06	121913020	NA	NA	0.003	CM940372 (DM)	RCV000018274.30; RCV000018273.26; RCV000424822.1	126340	278730; 601675	NA	NA	SKCM_A51J-10A
2	190660533	PMS1	Pathogenic	Insertion	Exonic; Intronic; 5'UTR; ncRNA	p.E59fs*7	frameshift	NA	NA	NA	35	NA	765360578	NA	NA	0.001	NA	NA	NA	NA	NA	NA	SKCM_A6R0-10B
2	190708804	PMS1	Pathogenic	SNV	Exonic; Intronic	p.Q57*; p.Q172*; p.Q233*	stop gain	NA	NA	NA	37	NA	121434628	NA	0.008	0.003	CM941175 (DM?)	NA	NA	NA	NA	NA	COAD_5656-10A	THCA_A2QD-10A
2	190728766	PMS1	Pathogenic	Deletion	Exonic; Intronic	p.E544fs*2; p.E659fs*2; p.E681fs*2; p.E720fs*2	frameshift	NA	NA	NA	35	NA	758080998	NA	NA	0.001	NA	NA	NA	NA	NA	NA	UCEC_A3U4-10A
2	29443610	ALK	Pathogenic	SNV	Exonic	p.D1203N	missense	Damaging	0.02	Possibly Damaging	25.9	5.97e-07	759845895	NA	NA	0.001	NA	NA	NA	NA	NA	NA	KIRP_4116-10A
2	47630332	MSH2	Pathogenic	Insertion	Intronic; Exonic	p.A2_E7dup	in-frame	NA	NA	NA	18.99	6.152e-05	281864943; 752412603	NA	NA	0.003	CI031101 (DM)	RCV000221366.1; RCV000220732.1; RCV000076618.2	NA	NA	NA	NA	KIRP_A59R-10A
2	47641430	MSH2	Likely Pathogenic	SNV	Exonic	p.A272V; p.A206V	missense	Damaging	0.05	Probably Damaging	35	1.377e-06	34136999	NA	0.038	0.024	CS105416 (DM); CM995172 (DM)	RCV000076728.5; RCV000148632.1; RCV000034559.1; RCV000212591.3; RCV000115542.6	NA	NA	NA	NA	BRCA_A128-10A	BRCA_A2DB-10C	SKCM_A1Z0-10A
2	47641528	MSH2	Likely Pathogenic	SNV	Exonic	p.A305T; p.A239T	missense	Damaging	0	Probably Damaging	33	5.495e-05	63751454	NA	0.008	0.005	CM970972 (DM)	RCV000148633.1; RCV000115547.5; RCV000076748.3; RCV000212595.2	NA	NA	NA	NA	SKCM_A2GO-10A
2	47657024	MSH2	Pathogenic	Insertion	Exonic	p.Y408fs*9; p.Y342fs*9	frameshift	NA	NA	NA	35	3.908e-05	760228651	NA	NA	0.001	NA	NA	NA	NA	NA	NA	COAD_4313-10A
2	47657082	MSH2	Pathogenic	SNV	Splice Site	NA	NA	NA	NA	NA	24.6	4.842e-05	267607953	NA	NA	0.001	NA	RCV000460835.1; RCV000202216.3	NA	NA	NA	NA	UCEC_A175-10A
2	47690244	MSH2	Likely Pathogenic	SNV	Exonic	p.D487E; p.D421E	missense	Tolerated	1	Benign	11.16	NA	35107951	NA	NA	0.002	NA	RCV000411837.1; RCV000076170.4; RCV000235174.2; RCV000131869.5	NA	NA	NA	NA	KIRC_4982-11A
2	47703538	MSH2	Pathogenic	SNV	Exonic	p.R614*; p.R680*	stop gain	NA	NA	NA	52	4.236e-07	63749932	NA	NA	0.001	CM970977 (DM)	RCV000115515.7; RCV000202174.3; RCV000030248.4	NA	NA	27628; 5967461	3.85; 0.85	COAD_6781-10A
2	47707876	MSH2	Likely Pathogenic	SNV	Exonic	p.A768T; p.A834T	missense	Damaging	0.02	Probably Damaging	34	7.015e-07	63750757	NA	NA	0.01	CM970979 (DM?)	RCV000212620.2; RCV000076488.3; RCV000131725.6	NA	NA	NA	NA	KIRP_6846-10A	SKCM_A3JB-10A
2	48025864	MSH6	Pathogenic	Deletion	5'UTR; Exonic	p.R248fs*31; p.R118fs*31	frameshift	NA	NA	NA	29.2	NA	587781691	NA	NA	0.001	NA	RCV000129856.3; RCV000477160.1	NA	NA	NA	NA	COAD_A01R-11A
2	48026247	MSH6	Likely Pathogenic	Insertion	Exonic	p.R76fs*35; p.R248fs*35; p.R378fs*35	frameshift	NA	NA	NA	NA	NA	NA	NA	NA	NA	NA	NA	NA	NA	NA	NA	KIRC_4871-11A
2	48026251	MSH6	Pathogenic	Deletion	Exonic	p.R249*; p.R379*; p.R77*	frameshift	NA	NA	NA	35	0.001084	267608077	NA	NA	0.001	CD066379 (DM)	RCV000074635.2; RCV000129834.4; RCV000202120.2	NA	NA	NA	NA	UCEC_A1C5-10A
2	48026417	MSH6	Likely Pathogenic	SNV	Exonic	p.F302C; p.F130C; p.F432C	missense	Damaging	0	Probably Damaging	25.7	1.941e-05	750528093	NA	NA	0.001	NA	NA	NA	NA	NA	NA	UCEC_A0IZ-10A
2	48026728	MSH6	Pathogenic	Deletion	Exonic	p.K537fs*33; p.K407fs*33; p.K235fs*33	frameshift	NA	NA	NA	34	0.0004467	863224829	NA	NA	0.001	NA	RCV000196707.1; RCV000213843.1	NA	NA	NA	NA	COAD_6601-11A
2	48027977	MSH6	Likely Pathogenic	SNV	Exonic	p.L650P; p.L822P; p.L952P	missense	Tolerated	0.22	Possibly Damaging	23.5	NA	587781743	NA	NA	0.001	NA	RCV000129947.3	NA	NA	NA	NA	COAD_5665-10A
2	48028159	MSH6	Likely Pathogenic	Deletion	Exonic	p.K712del; p.K1014del; p.K884del	in-frame	NA	NA	NA	11.17	0.0002404	267608073	NA	NA	0.001	CD032128 (DM)	RCV000409973.1; RCV000074798.2; RCV000480405.1	NA	NA	NA	NA	UCEC_A11Y-10A
2	48033745	MSH6	Pathogenic	Deletion	Exonic	p.A1018fs*6; p.A1320fs*6; p.A1190fs*6	frameshift	NA	NA	NA	35	5.675e-06	267608120	NA	NA	0.001	CD031514 (DM)	RCV000215904.1; RCV000074956.2; RCV000411917.1; RCV000485556.1	NA	NA	NA	NA	UCEC_A0VP-10A
2	48033775	MSH6	Likely Pathogenic	SNV	Exonic	p.S1329L; p.S1199L; p.S1027L	missense	Tolerated	0.23	Benign	23	3.09e-05	199594809	NA	0.008	0.005	NA	RCV000115429.6; RCV000212693.2; RCV000074965.3	NA	NA	NA	NA	COAD_6541-10A	UCS_A4RF-10A
3	10191492	VHL	Pathogenic	SNV	Exonic	p.C162F; p.C121F	missense	Damaging	0	Probably Damaging	29.9	0.00542	397516444	NA	NA	0.001	CM951292 (DM)	RCV000208789.1; RCV000036548.3	NA	NA	25676	0.39	KIRC_5567-10A
3	10191506	VHL	Pathogenic	SNV	Exonic	p.R126W; p.R167W	missense	Damaging	0	Probably Damaging	35	NA	5030820	NA	NA	0.001	CM941384 (DM)	RCV000435817.1; RCV000213079.2; RCV000132159.5; RCV000002303.2; RCV000002302.3; RCV000230005.2	608537	193300; 171300	14311	1.53	KIRC_5566-10A
3	10191545	VHL	Pathogenic	SNV	Exonic	p.I180V; p.I139V	missense	Damaging	0	Probably Damaging	26	0.0004477	377715747	NA	0.008	0.001	CM941387 (DM)	RCV000480432.1; RCV000148921.2	NA	NA	1570301	2.27	BRCA_A3OD-10A
3	14199739	XPC	Pathogenic	Deletion	ncRNA; Exonic	p.V548fs*25	frameshift	NA	NA	NA	34	NA	754532049	NA	NA	0.001	CD931058 (DM)	RCV000000286.4	613208	278720	NA	NA	KIRC_4638-11A
3	14211988	XPC	Pathogenic	Deletion	ncRNA; Exonic	p.D121fs*27	frameshift	NA	NA	NA	17.17	NA	753506183	NA	NA	0.001	CD070536 (DM)	NA	NA	NA	NA	NA	KIRP_7173-10A
3	37053589	MLH1	Pathogenic	SNV	Exonic; 5'UTR	p.R128*; p.R226*	stop gain	NA	NA	NA	37	NA	63751615	NA	NA	0.001	CM960967 (DM)	RCV000075801.2; RCV000018617.28; RCV000018616.28; RCV000115485.5; RCV000202205.2	120436	276300; 609310	27170	5.88	COAD_6674-10A
3	37090048	MLH1	Likely Pathogenic	SNV	Exonic; Intronic	p.Y405C; p.Y548C; p.Y646C	missense	Damaging	0	Probably Damaging	31	1.035e-05	35045067	NA	NA	0.003	CM022426 (DM)	RCV000212545.2; RCV000131964.5; RCV000030218.4	NA	NA	NA	NA	BRCA_A07I-10A
3	37090476	MLH1	Pathogenic	Insertion	Exonic; Intronic	p.S594fs*2; p.S692fs*2; p.S451fs*2	frameshift	NA	NA	NA	34	NA	780956158	NA	NA	0.001	NA	NA	NA	NA	NA	NA	COAD_6927-10A
3	52436624	BAP1	Pathogenic	SNV	Exonic	p.Q684*	stop gain	NA	NA	NA	41	5.636e-07	387906848	NA	NA	0.001	CM117949 (DM)	RCV000023237.2; RCV000487149.1	603089	614327	96358	3.48	KIRC_5677-11A	KIRC_A84U-10A
3	52438541	BAP1	Likely Pathogenic	SNV	Exonic	p.Q393R	missense	Tolerated	0.35	Benign	21.1	0.003899	772689479	NA	NA	0.001	NA	NA	NA	NA	NA	NA	KIRC_5707-11A
3	52441973	BAP1	Pathogenic	SNV	Splice Site	NA	NA	NA	NA	NA	27.3	8.241e-07	775451516	NA	NA	0.001	NA	NA	NA	NA	NA	NA	KIRC_5196-11A
5	112175528	APC	Likely Pathogenic	SNV	Exonic	p.M1413V; p.M1395V	missense	Tolerated	0.06	Benign	19.87	1.189e-05	141519952	0.04	0.031	0.019	CM080040 (DM?)	RCV000120015.2; RCV000122777.5; RCV000148358.1; RCV000131786.5	NA	NA	4169481	0.16	BRCA_A1Y0-10A
5	112176431	APC	Likely Pathogenic	SNV	Exonic	p.D1696N; p.D1714N	missense	Damaging	0.01	Benign	22.8	7.834e-05	148275069	0.02	0.015	0.02	CM045451 (DM?)	RCV000479916.1; RCV000122784.5; RCV000129088.3	NA	NA	NA	NA	UCEC_A17K-10A
5	176722243	NSD1	Pathogenic	SNV	Exonic	p.W2356*; p.W2625*	stop gain	NA	NA	NA	41	0.0003396	752399650	NA	NA	0.001	NA	NA	NA	NA	NA	NA	BRCA_A24L-10A
6	43550081	POLH	Likely Pathogenic	SNV	Intronic; Exonic	p.V9F	missense	Damaging	0	Possibly Damaging	26.3	0.007962	781288440	NA	NA	0.007	CM162701 (DM)	NA	NA	NA	NA	NA	SKCM_A2GD-10A
6	43573048	POLH	Pathogenic	SNV	Exonic	p.R232*; p.R356*	stop gain	NA	NA	NA	41	0.001919	559497462	0.02	NA	0.003	CM020295 (DM)	NA	NA	NA	NA	NA	COAD_A6GC-10A
6	43581399	POLH	Likely Pathogenic	Deletion	Intronic; Exonic	p.P418del; p.P294del	in-frame	NA	NA	NA	19.44	1.941e-06	747834463; 886061434	NA	0.008	0.05	NA	RCV000326191.1	NA	NA	NA	NA	BRCA_A0FY-10A	BRCA_A1RH-10A	BRCA_A226-10A	COAD_6747-10A	KIRC_5552-10A	SKCM_A5EP-10A
7	116417464	MET	Likely Pathogenic	SNV	Exonic	p.H664R; p.H1094R; p.H1112R	missense	Damaging	0	Possibly Damaging	26.4	9.772e-06	121913243	NA	NA	0.002	CM981285 (DM)	RCV000079490.4; RCV000433739.1; RCV000014901.26	164860	605074	703	2.61	KIRP_5901-10A	KIRP_7836-10A	KIRP_7842-10A
7	6026709	PMS2	Pathogenic	SNV	Exonic; ncRNA	p.R428*; p.R372*; p.R460*; p.R376*; p.R563*; p.R457*; p.R511*; p.R252*	stop gain	NA	NA	NA	34	NA	587778618	NA	NA	0.002	CM102799 (DM)	RCV000132169.2; RCV000121846.1; RCV000222921.1	NA	NA	747349	0.45	UCEC_A11G-10A	UCEC_A3FC-10A
7	6029461	PMS2	Likely Pathogenic	Insertion	Exonic; Intronic; ncRNA	p.V237*; p.V269*; p.V181*; p.V372*; p.V61*; p.V266*	frameshift	NA	NA	NA	NA	NA	NA	NA	NA	NA	NA	NA	NA	NA	NA	NA	KIRP_A9JI-10A
7	6045549	PMS2	Pathogenic	SNV	Exonic; 5'UTR; ncRNA; Intronic	p.S46I	missense	Damaging	0	Probably Damaging	33	6.73e-07	121434629	NA	0.014	0.013	CM061907 (DM)	RCV000009826.7; RCV000200994.3; RCV000056324.5; RCV000115657.7; RCV000076807.6	600259	276300; 614337	NA	NA	UCEC_A1MW-10A
8	30921936	WRN	Likely Pathogenic	Deletion	Exonic	p.S115fs*10	frameshift	NA	NA	NA	NA	0.003524	NA	NA	NA	NA	NA	NA	NA	NA	NA	NA	KIRP_A9K8-10A
8	30938648	WRN	Pathogenic	SNV	Exonic	p.R369*	stop gain	NA	NA	NA	35	NA	17847577	NA	0.031	0.019	CM961463 (DM)	RCV000005782.4	604611	277700	3899638	0.94	SKCM_A5SH-10A	THCA_A2PS-10A
8	30945428	WRN	Pathogenic	Deletion	Exonic	p.D523fs*34	frameshift	NA	NA	NA	20.1	NA	770352933	NA	NA	0.001	NA	NA	NA	NA	NA	NA	KIRC_5010-11A
8	30969317	WRN	Likely Pathogenic	Insertion	Splice Site	NA	NA	NA	NA	NA	NA	0.0001959	NA	NA	NA	NA	NA	NA	NA	NA	NA	NA	SKCM_AAP4-10A
8	30982072	WRN	Pathogenic	SNV	Exonic	p.R889*	stop gain	NA	NA	NA	39	NA	774765029	NA	NA	0.003	CM961464 (DM)	RCV000456191.1	NA	NA	NA	NA	THCA_A0ZF-10A
8	31004568	WRN	Pathogenic	SNV	Splice Site	NA	NA	NA	NA	NA	24.9	0.00975	776963381	NA	NA	0.003	NA	NA	NA	NA	NA	NA	BRCA_A251-10A
9	135777053	TSC1	Likely Pathogenic	SNV	Exonic	p.E758Q; p.E809Q; p.E808Q	missense	Tolerated	0.2	Benign	22	6.516e-06	118203692	NA	0.015	0.007	NA	RCV000227608.2; RCV000042205.2	NA	NA	NA	NA	UCS_A4VF-11A
9	21971199	CDKN2A	Pathogenic	SNV	Exonic; 3'UTR	p.M53I; p.D68H	missense	Damaging	0.05	Benign	28.3	2.355e-06	104894095	NA	NA	0.002	CM950229 (DM)	RCV000010021.2; RCV000205342.2; RCV000212399.3; RCV000160421.4	600160	155601	753728; 753729; 4859542; 753727	0.35	SKCM_A1HW-10A
9	21974782	CDKN2A	Pathogenic	SNV	Intronic; Exonic	p.W15*	stop gain	NA	NA	NA	35	NA	138677674	NA	NA	0.001	CM994496 (DM)	NA	NA	NA	13625; 3395763; 3395764	0.52; 0.68	SKCM_A2MM-10A
