# Supplementary material for: Unexpected cancer-predisposition gene variants in Cowden syndrome and Bannayan-Riley-Ruvalcaba syndrome patients without underlying germline PTEN mutations
Source: PLoS Genet. 2018 Apr 23;14(4):e1007352. doi: 10.1371/journal.pgen.1007352 (PMC5933810; doi:10.1371/journal.pgen.1007352)
Supplement: S8 Table — Abbreviations: Chr., chromosome; dbSNP, Single Nucleotide Polymorphism database; 1000G, 1000 Genomes Project; NA, not available; HGMD, Human Gene Mutation Database; DM, disease-causing mutation; OMIM, Online Mendelian Inheritance in Man. (XLSX) [file pgen.1007352.s009.xlsx]

## Sheet: S8_Table
Chr.	Position	Gene Symbol	Classification	Variation Type	Gene Region	Protein Variant	Translation Impact	SIFT Function Prediction	SIFT Score	PolyPhen-2 Function Prediction	CADD Score	Conservation phyloP p-value	dbSNP ID	1000 Genomes Frequency	NHLBI ESP Frequency	ExAC Frequency	HGMD	CLINVAR ID	OMIM Gene	OMIM Phenotype	COSMIC ID	Cosmic Frequency
1	45797157	MUTYH	Uncertain Significance	SNV	Exonic; ncRNA	p.L407M; p.L392M; p.L417M; p.L406M; p.L393M; p.L403M; p.L277M; p.L300M; p.L420M	missense	Tolerated	0.14	Benign	21.6	0.007798	144079536	0.02	0.046	0.059	CM065327 (DM?)	RCV000123143.6; RCV000034669.1; RCV000115755.7; RCV000212714.3; RCV000205972.2	NA	NA	NA	NA
10	43622095	RET	Uncertain Significance	SNV	Exonic	p.T1038A	missense	Damaging	0.05	Possibly Damaging	25.8	1.36e-05	201740483	NA	0.031	0.053	NA	RCV000123317.4; RCV000163463.2	NA	NA	NA	NA
10	89621800	PTEN; KLLN	Uncertain Significance	SNV	Promoter; Exonic	p.W149R	missense	NA	NA	Benign	10.41	NA	144811392	0.779	0.329	0.996	CM135128 (DM?)	NA	NA	NA	NA	NA
10	89621850	PTEN; KLLN	Uncertain Significance	SNV	Promoter; Exonic	p.W132L	missense	NA	NA	Possibly Damaging	25.9	NA	NA	NA	NA	NA	NA	NA	NA	NA	NA	NA
10	89621871	PTEN; KLLN	Uncertain Significance	SNV	Promoter; Exonic	p.R125P	missense	NA	NA	Probably Damaging	25.7	NA	1018581579	NA	NA	NA	NA	NA	NA	NA	NA	NA
11	108160416	ATM	Uncertain Significance	SNV	Exonic	p.Y1442H	missense	Damaging	0	Probably Damaging	27.3	9.21e-06	201666889	NA	0.015	0.043	CM0910502 (DM?)	RCV000115190.6; RCV000212011.3; RCV000168302.5	NA	NA	NA	NA
11	108196837	C11orf65; ATM	Uncertain Significance	SNV	Intronic; Exonic	p.G2287A	missense	Tolerated	0.51	Benign	10.23	0.001245	1800061	NA	0.008	0.02	CM016182 (DM?)	RCV000212051.3; RCV000115233.7; RCV000168356.5	NA	NA	NA	NA
11	108236095	C11orf65; ATM	Uncertain Significance	SNV	Intronic; Exonic	p.M3011V	missense	Damaging	0.02	Benign	18.49	0.00471	372795527	NA	0.008	0.004	CM014035 (DM)	RCV000196967.3; RCV000212097.2; RCV000159670.4	NA	NA	6005494	0.14
11	111957665	TIMM8B; SDHD	Uncertain Significance	SNV	Promoter; Exonic; ncRNA	p.G12S	missense	Tolerated	0.77	Benign	13.46	NA	34677591	0.499	0.793	0.727	CM003169 (DM?)	RCV000034697.1; RCV000205558.3; RCV000122006.5; RCV000007299.3; RCV000007301.3; RCV000007300.4; RCV000162470.2; RCV000007302.4	602690	171300; 615106; 168000; 114900	NA	NA
11	111958677	TIMM8B; SDHD	Uncertain Significance	SNV	Promoter; Exonic; ncRNA; Intronic	p.H50R	missense	Tolerated	0.13	Possibly Damaging	23.5	0.003767	11214077	0.659	0.631	0.652	CM022244 (DM?)	RCV000023208.7; RCV000129149.2; RCV000034696.1; RCV000023207.6; RCV000007318.5; RCV000122007.2; RCV000238643.1; RCV000204331.3; RCV000144513.3	602690	171300; 615106; 114900	NA	NA
11	532746	HRAS	Uncertain Significance	SNV	Exonic; 3'UTR	p.D75N; p.D154N	missense	Tolerated	0.07	Benign	21.2	9.84e-06	745497215	NA	NA	0.002	NA	RCV000434487.1	NA	NA	NA	NA
11	64575400	MEN1	Uncertain Significance	SNV	Exonic	p.R206L; p.R211L	missense	NA	NA	Possibly Damaging	34	1.41e-05	NA	NA	NA	NA	NA	NA	NA	NA	NA	NA
13	32910795	BRCA2	Uncertain Significance	SNV	Exonic	p.T768I	missense	NA	NA	Benign	< 10	NA	55824746	NA	NA	NA	NA	RCV000218187.1; RCV000113030.1; RCV000214463.1; RCV000043972.2	NA	NA	NA	NA
13	32912188	BRCA2	Uncertain Significance	SNV	Exonic	p.E1232D	missense	NA	NA	Benign	10.85	NA	NA	NA	NA	NA	NA	NA	NA	NA	NA	NA
13	32930673	BRCA2	Uncertain Significance	SNV	Exonic	p.T2515I	missense	NA	NA	Possibly Damaging	31	0.007534	28897744	NA	0.046	0.075	CM994287 (DM?)	RCV000045242.8; RCV000271965.1; RCV000120358.4; RCV000162697.1; RCV000031684.8; RCV000034460.1	NA	NA	4767381	6.67
13	32972626	BRCA2	Uncertain Significance	SNV	Exonic	p.K3326*	stop gain	NA	NA	NA	38	NA	11571833	0.439	0.646	0.702	CM993644 (DP)	RCV000031849.14; RCV000120374.4; RCV000045926.7; RCV000034474.4; RCV000128910.3	NA	NA	5945844	2.69
13	49039396	RB1	Uncertain Significance	SNV	Exonic	p.S794T	missense	Damaging	0.01	Benign	15.99	0.002564	NA	NA	NA	NA	NA	NA	NA	NA	NA	NA
16	2097712	NTHL1; TSC2	Uncertain Significance	SNV	Promoter; Exonic; 5'UTR	p.A46V	missense	Tolerated	0.26	Benign	23	NA	202082304	0.519	0.227	0.197	NA	NA	NA	NA	NA	NA
16	2112558	TSC2	Uncertain Significance	SNV	Exonic	p.G391S; p.G403S; p.G440S; p.G451S; p.G240S	missense	Tolerated	0.14	Benign	27.2	2.37e-06	45484298	0.04	0.115	0.077	NA	RCV000227708.3; RCV000122204.6; RCV000163424.1; RCV000034643.6; RCV000201296.1; RCV000054863.2	NA	NA	NA	NA
16	2112984	TSC2	Uncertain Significance	SNV	Exonic	p.R458Q; p.R469Q; p.R258Q; p.R409Q; p.R421Q	missense	Tolerated	0.06	Benign	25.8	0.0001521	878854077	NA	NA	NA	NA	RCV000231211.1	NA	NA	NA	NA
17	29667530	NF1	Uncertain Significance	SNV	Exonic	p.P2310L; p.P2289L	missense	Damaging	0.02	Benign	23.3	1.11e-06	148736217	NA	0.008	0.021	NA	RCV000129366.3; RCV000034587.1; RCV000168053.5; RCV000214790.1	NA	NA	NA	NA
18	48581261	SMAD4	Uncertain Significance	SNV	Exonic	p.R189C	missense	Tolerated	0.17	Benign	23.6	NA	140743238	0.1	0.154	0.036	NA	RCV000217226.1; RCV000196842.5; RCV000034711.1; RCV000115884.6; RCV000122057.3	NA	NA	NA	NA
19	45855843	ERCC2	Uncertain Significance	SNV	Exonic	p.A656D	missense	Damaging	0	Probably Damaging	27.9	4.15e-06	NA	NA	NA	NA	NA	NA	NA	NA	NA	NA
19	45867034	ERCC2	Uncertain Significance	SNV	Exonic	p.A338V; p.A362V	missense	Tolerated	0.34	Benign	22.8	0.0005047	NA	NA	NA	NA	NA	NA	NA	NA	NA	NA
19	45867563	ERCC2	Uncertain Significance	SNV	Exonic	p.V225I; p.V249I	missense	Tolerated	0.36	Benign	23.3	5.38e-06	751503197	NA	NA	0.005	NA	NA	NA	NA	NA	NA
2	190660522	PMS1	Uncertain Significance	SNV	Exonic; Intronic; 5'UTR; ncRNA	p.V54M	missense	Damaging	0	Probably Damaging	28.5	2.79e-05	NA	NA	NA	NA	NA	NA	NA	NA	NA	NA
2	190660537	PMS1	Uncertain Significance	SNV	Exonic; Intronic; 5'UTR; ncRNA	p.E59K	missense	Tolerated	0.91	Benign	18.46	NA	143265397	0.06	0.261	0.331	NA	NA	NA	NA	NA	NA
2	190670540	PMS1	Uncertain Significance	Insertion	Exonic; Intronic	p.L164fs*4	frameshift	NA	NA	NA	0.718	NA	3214425	NA	NA	NA	NA	NA	NA	NA	NA	NA
2	190742119	PMS1	Uncertain Significance	SNV	Exonic; ncRNA	p.R743H; p.R757H; p.R858H; p.R718H; p.R880H; p.R919H	missense	Tolerated	0.14	Benign	27	0.001114	147566508	0.06	0.015	0.007	NA	NA	NA	NA	NA	NA
2	29443693	ALK	Uncertain Significance	SNV	Exonic	p.N1175S	missense	Tolerated	0.5	Benign	22.4	0.001841	774872969	NA	NA	0.003	NA	NA	NA	NA	NA	NA
2	29448416	ALK	Uncertain Significance	SNV	Exonic	p.E1028A	missense	Tolerated	0.61	Benign	15.12	NA	NA	NA	NA	NA	NA	NA	NA	NA	NA	NA
2	29451799	ALK	Uncertain Significance	Deletion	Exonic	p.F921fs*16	frameshift	NA	NA	NA	35	0.00873	762632051	NA	NA	0.008	NA	NA	NA	NA	NA	NA
2	29606601	ALK	Uncertain Significance	Deletion	Exonic	p.S426fs*30	frameshift	NA	NA	NA	NA	NA	NA	NA	NA	NA	NA	NA	NA	NA	NA	NA
2	29606676	ALK	Uncertain Significance	SNV	Exonic	p.V402M	missense	Damaging	0	Possibly Damaging	28.5	0.007244	NA	NA	NA	NA	NA	NA	NA	NA	NA	NA
2	29917838	ALK	Uncertain Significance	SNV	Exonic	p.S277F	missense	NA	NA	Benign	23.4	0.007834	NA	NA	NA	NA	NA	NA	NA	NA	3910216	0.29
2	47630468	MSH2	Uncertain Significance	SNV	Intronic; Exonic	p.H46Q	missense	Damaging	0	Probably Damaging	28.8	6.4e-05	33946261	NA	0.023	0.031	CM044671 (DM?)	RCV000148631.1; RCV000121555.4; RCV000203619.1; RCV000076150.7; RCV000115501.6	NA	NA	NA	NA
2	47705496	MSH2	Uncertain Significance	SNV	Exonic	p.I766V; p.I700V	missense	Damaging	0.01	Probably Damaging	27.7	1.16e-05	374399939	NA	0.008	0.002	NA	RCV000165690.1; RCV000202197.2	NA	NA	NA	NA
2	48023066	MSH6	Uncertain Significance	SNV	Intronic; 5'UTR; Exonic	p.H164P	missense	Tolerated	0.23	Benign	15.76	NA	146469162	0.02	0.023	0.008	NA	RCV000131540.5; RCV000227753.2; RCV000212631.2	NA	NA	NA	NA
2	48027506	MSH6	Uncertain Significance	SNV	Exonic	p.I665T; p.I493T; p.I795T	missense	Damaging	0	Possibly Damaging	22.5	0.0003048	202127474	0.02	0.008	0.031	NA	RCV000172814.1; RCV000160681.4; RCV000122957.3; RCV000212664.3; RCV000412250.1	NA	NA	NA	NA
2	48030603	MSH6	Uncertain Significance	SNV	Exonic	p.P1073S; p.P771S; p.P943S	missense	Tolerated	0.71	Benign	23.8	0.00561	142254875	NA	0.062	0.03	NA	RCV000115406.7; RCV000034498.1; RCV000202106.3; RCV000074820.5	NA	NA	NA	NA
2	48033640	MSH6	Uncertain Significance	SNV	Exonic	p.T1284M; p.T1154M; p.T982M	missense	Damaging	0	Probably Damaging	29.2	4.45e-07	63750836	NA	NA	0.022	CM994622 (DM)	RCV000131709.3; RCV000454725.1; RCV000074944.2	NA	NA	NA	NA
2	48033750	MSH6	Uncertain Significance	SNV	Exonic	p.R1019G; p.R1321G; p.R1191G	missense	Damaging	0.01	Benign	25.4	NA	41295278	0.02	0.008	0.017	CM064125 (DM)	RCV000074958.2; RCV000115425.6; RCV000410058.1; RCV000148646.1; RCV000202255.3	NA	NA	NA	NA
3	14200206	XPC	Uncertain Significance	SNV	ncRNA; Exonic	p.R393W	missense	Tolerated	0.1	Benign	16.46	NA	121965090	0.02	0.087	0.079	CM112198 (DFP)	RCV000122342.1	NA	NA	NA	NA
3	37045955	MLH1	Uncertain Significance	SNV	Exonic; 5'UTR	p.C124R; p.C26R	missense	Damaging	0	Probably Damaging	28.1	1.83e-05	780816243	NA	NA	0.001	NA	NA	NA	NA	NA	NA
3	37067225	MLH1	Uncertain Significance	SNV	Exonic	p.Y281C; p.Y138C; p.Y379C	missense	Damaging	0.03	Possibly Damaging	24.9	NA	143009528	NA	0.015	0.004	CM033401 (DM?)	RCV000212531.1; RCV000196668.3; RCV000411981.1; RCV000131299.5	NA	NA	6006386	0.14
5	112177408	APC	Uncertain Significance	SNV	Exonic	p.L2039F; p.L2021F	missense	Damaging	0.03	Probably Damaging	23.9	NA	372418435	NA	0.008	0.002	NA	RCV000163274.2; RCV000232978.2; RCV000236184.1	NA	NA	NA	NA
5	112178865	APC	Uncertain Significance	SNV	Exonic	p.R2525H; p.R2507H	missense	Damaging	0.01	Probably Damaging	28.8	0.0001099	762034315	NA	NA	0.018	NA	RCV000483633.1; RCV000226636.2; RCV000164075.2	NA	NA	NA	NA
5	112179557	APC	Uncertain Significance	SNV	Exonic	p.I2756V; p.I2738V	missense	Tolerated	1	Benign	< 10	NA	146115809	0.04	0.023	0.008	CM080066 (DM)	RCV000159583.3; RCV000148374.1; RCV000122809.3	NA	NA	NA	NA
5	176562228	NSD1	Uncertain Significance	SNV	Intronic; Exonic	p.P42S	missense	NA	NA	Probably Damaging	24.8	0.000134	NA	NA	NA	NA	NA	NA	NA	NA	NA	NA
5	176636974	NSD1	Uncertain Significance	SNV	Exonic	p.R525Q; p.R256Q	missense	Tolerated	0.47	Benign	18.72	NA	138405802	0.12	0.062	0.02	NA	NA	NA	NA	NA	NA
6	43571679	POLH	Uncertain Significance	SNV	Exonic	p.I148T; p.I272T	missense	Damaging	0.02	Benign	23.1	2.17e-05	147712217	0.08	0.054	0.111	CM0910253 (DM?)	NA	NA	NA	NA	NA
6	43581767	POLH	Uncertain Significance	Deletion	Exonic; 3'UTR	p.L415*; p.L539*	frameshift	NA	NA	NA	28.4	NA	746453564	NA	0.008	0.002	NA	NA	NA	NA	NA	NA
7	116339877	MET	Uncertain Significance	SNV	Intronic; Exonic	p.I247V	missense	Damaging	0.02	Benign	15.99	0.003177	749728359	NA	NA	0.004	NA	NA	NA	NA	NA	NA
7	116340223	MET	Uncertain Significance	SNV	Intronic; Exonic	p.M362T	missense	Damaging	0.01	Benign	16.55	1.22e-05	77523018	0.719	0.689	0.198	NA	RCV000130795.2; RCV000079481.6; RCV000204781.4	NA	NA	NA	NA
7	116395422	MET	Uncertain Significance	SNV	Exonic	p.S572N; p.S142N	missense	Tolerated	0.1	Possibly Damaging	23	0.001574	199771406	0.28	0.238	0.062	NA	RCV000168390.5	NA	NA	5880298	8.33
7	116411923	MET	Uncertain Significance	SNV	Exonic	p.R988C; p.R970C; p.R540C	missense	Tolerated	0.18	Benign	23.9	0.001205	34589476	0.1	0.351	0.285	CM068009 (DM?)	RCV000121339.2; RCV000123119.7; RCV000034528.7; RCV000131706.2; RCV000444296.1	NA	NA	NA	NA
7	116411990	MET	Uncertain Significance	SNV	Exonic	p.T992I; p.T1010I; p.T562I	missense	Damaging	0.03	Probably Damaging	29.2	1.49e-06	56391007	0.339	0.89	0.793	CM118113 (DM?)	RCV000123120.7; RCV000203290.1; RCV000121340.4; RCV000421063.1; RCV000163261.2; RCV000431770.1; RCV000034529.7	NA	NA	29813; 707	2.89; 3.19
7	6013096	PMS2	Uncertain Significance	SNV	Exonic; ncRNA	p.W654*; p.W841*; p.W852*; p.W735*; p.W789*; p.W706*; p.W717*; p.W530*; p.W738*; p.W650*	stop gain	NA	NA	NA	47	1.62e-06	587780057	NA	NA	0.092	CM1410415 (DM)	NA	NA	NA	NA	NA
7	6029549	PMS2	Uncertain Significance	SNV	Exonic; Intronic; ncRNA	p.Q236H; p.Q239H; p.Q207H; p.Q151H; p.Q31H; p.Q342H	missense	Damaging	0.01	Probably Damaging	25.6	NA	561993366	NA	NA	NA	NA	RCV000164831.1; RCV000482141.1; RCV000206306.2	NA	NA	1221330	1.39
8	30945391	WRN	Uncertain Significance	SNV	Exonic	p.D511H	missense	Tolerated	0.08	Possibly Damaging	23.5	NA	368413625	NA	0.008	0.01	NA	RCV000471405.1	NA	NA	NA	NA
8	30982055	WRN	Uncertain Significance	SNV	Exonic	p.I883K	missense	Tolerated	0.21	Possibly Damaging	26.3	0.0003177	NA	NA	NA	NA	NA	NA	NA	NA	NA	NA
8	31001091	WRN	Uncertain Significance	SNV	Exonic	p.Y1112C	missense	Damaging	0.04	Possibly Damaging	22.5	NA	113532342	NA	0.008	NA	NA	RCV000459528.1	NA	NA	NA	NA
9	135772976	TSC1	Uncertain Significance	SNV	Exonic	p.A882T; p.A832T; p.A883T	missense	Tolerated	0.07	Benign	24	0.003733	118203721	NA	0.023	0.006	NA	RCV000042236.2; RCV000234628.2; RCV000424443.1	NA	NA	NA	NA
9	21970933	CDKN2A	Uncertain Significance	SNV	Exonic; 3'UTR	p.H142R	missense	Tolerated	0.8	Benign	< 10	NA	759922342	NA	NA	0.002	CM086527 (DM)	RCV000232724.2; RCV000163838.1; RCV000481037.1	NA	NA	NA	NA
9	21970979	CDKN2A	Uncertain Significance	SNV	Exonic; 3'UTR	p.A127S	missense	Tolerated	0.18	Possibly Damaging	25.4	0.0002793	6413464	0.739	0.546	0.157	CM023043 (DM)	RCV000129667.4; RCV000120541.1; RCV000205035.3; RCV000034480.3; RCV000411295.1	NA	NA	12514	1.3
