# Supplementary material for: Unexpected cancer-predisposition gene variants in Cowden syndrome and Bannayan-Riley-Ruvalcaba syndrome patients without underlying germline PTEN mutations
Source: PLoS Genet. 2018 Apr 23;14(4):e1007352. doi: 10.1371/journal.pgen.1007352 (PMC5933810; doi:10.1371/journal.pgen.1007352)
Supplement: S9 Table — Abbreviations: Chr., chromosome; dbSNP, Single Nucleotide Polymorphism database; 1000G, 1000 Genomes Project; NA, not available; HGMD, Human Gene Mutation Database; DM, disease-causing mutation; OMIM, Online Mendelian Inheritance in Man; BRCA, Breast Invasive Carcinoma; THCA, Thyroid Carcinoma; KIRC, Kidney Renal Clear Cell Carcinoma; KIRP, Kidney Renal Papillary Cell Carcinoma; UCEC, Uterine Corpus Endometrial Carcinoma; UCS, Uterine Carcinosarcoma; COAD, Colon Adenocarcinoma; SKCM, Skin Cutaneous Melanoma. (XLSX) [file pgen.1007352.s010.xlsx]

## Sheet: S9_Table
Chr.	Position	Gene Symbol	Classification	Variation Type	Gene Region	Protein Variant	Translation Impact	SIFT Function Prediction	SIFT Score	PolyPhen-2 Function Prediction	CADD Score	Conservation phyloP p-value	dbSNP ID	1000 Genomes Frequency	NHLBI ESP Frequency	ExAC Frequency	HGMD	CLINVAR ID	OMIM Gene	OMIM Phenotype	COSMIC ID	Cosmic Frequency	TCGA ID
1	17349132	SDHB	Uncertain Significance	SNV	Exonic	p.I246V	missense	Damaging	0.01	Benign	23.6	3.404e-05	146800605	NA	0.008	0.002	NA	RCV000464088.1	NA	NA	NA	NA	KIRP_A5EB-11A
1	17349218	SDHB	Uncertain Significance	SNV	Exonic	p.R217H	missense	Damaging	0	Probably Damaging	35	4.732e-06	747518441	NA	NA	0.001	NA	RCV000475294.1	NA	NA	NA	NA	BRCA_A8HR-10A
1	17349224	SDHB	Uncertain Significance	SNV	Exonic	p.A215V	missense	Damaging	0.03	Possibly Damaging	33	4.732e-06	NA	NA	NA	NA	NA	RCV000464464.1	NA	NA	NA	NA	KIRP_A897-10A
1	17350542	SDHB	Uncertain Significance	SNV	Exonic	p.A190T	missense	Damaging	0	Probably Damaging	34	4.064e-06	199789177	NA	NA	0.001	NA	NA	NA	NA	5881571	20	THCA_A4UW-10A
1	17354321	SDHB	Uncertain Significance	SNV	Exonic	p.P155S	missense	Damaging	0	Probably Damaging	27.6	2.911e-06	763008243	NA	NA	0.001	NA	RCV000477025.1	NA	NA	NA	NA	KIRP_A5ED-11A
1	17354359	SDHB	Uncertain Significance	SNV	Exonic	p.D142V	missense	Damaging	0	Probably Damaging	34	2.6e-05	759709073	NA	NA	0.001	CM152453 (DM)	NA	NA	NA	NA	NA	THCA_A28-10A
1	17355156	SDHB	Uncertain Significance	SNV	Exonic	p.L121P	missense	Tolerated	0.31	Benign	22.7	0.006668	775925040	NA	NA	0.001	CM1212990 (DM?)	NA	NA	NA	NA	NA	UCEC_A17K-10A
1	17355211	SDHB	Uncertain Significance	SNV	Exonic	p.M103V	missense	Damaging	0.03	Possibly Damaging	25.5	1.977e-05	140178341	NA	0.008	0.013	NA	RCV000227754.1	NA	NA	NA	NA	BRCA_A0SP-10A
1	17371278	SDHB	Uncertain Significance	SNV	Exonic	p.T60A	missense	Tolerated	0.12	Benign	23.4	2.992e-05	34599281	NA	0.015	0.007	CM152452 (DM)	RCV000231407.2	NA	NA	NA	NA	THCA_A3DV-11A
1	17371343	SDHB	Uncertain Significance	SNV	Exonic	p.R38H	missense	Tolerated	0.11	Benign	27.3	3.467e-06	143058777	0.12	0.015	0.054	NA	RCV000444693.1; RCV000353258.1; RCV000230624.2; RCV000260688.1	NA	NA	4025215	0.34	BRCA_AB41-10A
1	17380483	SDHB	Uncertain Significance	SNV	Exonic	p.R11H	missense	Tolerated	0.06	Benign	22.5	0.00863	111430410	0.14	0.231	0.048	CM083843 (DM?)	RCV000232749.2; RCV000030447.1; RCV000148868.1	NA	NA	NA	NA	BRCA_A0RM-10A	BRCA_A8OP-10A
1	241661184	FH	Uncertain Significance	SNV	Exonic	p.T493A	missense	Damaging	0.02	Benign	23.9	1.607e-05	777256203	NA	NA	0.001	NA	NA	NA	NA	NA	NA	BRCA_A0DL-10A
1	241661190	FH	Uncertain Significance	SNV	Exonic	p.Y491H	missense	Tolerated	0.2	Benign	22.6	1.607e-05	749713004	NA	NA	0.002	NA	NA	NA	NA	NA	NA	THCA_A2OY-10A
1	241661227	FH	Uncertain Significance	Insertion	Exonic	p.K477dup	in-frame	NA	NA	NA	12.54	NA	367543046	NA	0.12	0.091	CI983099 (DM)	RCV000164180.2; RCV000034483.2; RCV000034921.2	NA	NA	NA	NA	BRCA_A0I2-10B	BRCA_A0SF-10B	BRCA_A0YH-10A	BRCA_A227-10A	KIRC_3440-10A	KIRC_4795-11A	KIRC_4833-11A	KIRC_4907-11A	KIRP_5879-11A	SKCM_A2MI-10A	SKCM_A2E-10A	SKCM_A3AC-10A	THCA_A2MX-11C	THCA_A28-10A
1	241663780	FH	Uncertain Significance	SNV	Exonic	p.M449I	missense	Damaging	0	Benign	25.2	2.244e-06	376502356	NA	0.008	0.002	NA	NA	NA	NA	NA	NA	BRCA_A12K-10A
1	241663824	FH	Uncertain Significance	SNV	Exonic	p.V435M	missense	Damaging	0.01	Probably Damaging	34	0.0001021	147528200	NA	0.031	0.009	NA	RCV000121094.1; RCV000473170.1	NA	NA	906402	0.4	COAD_A5ZU-10A
1	241667401	FH	Uncertain Significance	SNV	Exonic	p.R350Q	missense	Damaging	0	Probably Damaging	35	5.875e-06	749316923	NA	NA	0.005	NA	NA	NA	NA	NA	NA	THCA_A22M-10A
1	241671943	FH	Uncertain Significance	SNV	Exonic	p.R233H	missense	Damaging	0	Probably Damaging	35	1.986e-06	121913123	NA	NA	0.004	CM020705 (DM)	RCV000178717.4; RCV000196988.3; RCV000017623.24	136850	150800	NA	NA	BRCA_A3J0-10A	KIRP_A5E8-11A	KIRP_A5EA-11A
1	241671958	FH	Uncertain Significance	SNV	Exonic	p.I228N	missense	Damaging	0	Probably Damaging	32	1.954e-05	753773918	NA	NA	0.001	CM144123 (DM)	NA	NA	NA	NA	NA	KIRP_5879-11A
1	241671976	FH	Uncertain Significance	SNV	Exonic	p.S222F	missense	Damaging	0	Probably Damaging	29.7	1.986e-06	745606057	NA	NA	0.001	NA	NA	NA	NA	NA	NA	UCEC_A3FZ-10A
1	241671982	FH	Uncertain Significance	SNV	Exonic	p.A220V	missense	Tolerated	0.12	Benign	22	0.0001282	758678272	NA	NA	0.002	NA	NA	NA	NA	NA	NA	BRCA_A0BG-10A
1	241671983	FH	Uncertain Significance	SNV	Exonic	p.A220S	missense	Tolerated	0.33	Benign	16.1	8.017e-05	747135440	NA	NA	0.002	NA	NA	NA	NA	NA	NA	BRCA_A0BG-10A
1	241672061	FH	Uncertain Significance	SNV	Exonic	p.A194T	missense	Damaging	0	Probably Damaging	34	1.607e-06	587782215	NA	NA	0.008	CM144283 (DM)	RCV000130897.3; RCV000477037.1	NA	NA	5969266	5	BRCA_A1J3-10A
1	241675362	FH	Uncertain Significance	SNV	Exonic	p.N154H	missense	Damaging	0	Probably Damaging	26.3	2.864e-05	NA	NA	NA	NA	NA	NA	NA	NA	NA	NA	KIRP_A8Y-10A
1	241676935	FH	Uncertain Significance	SNV	Exonic	p.I116F	missense	Tolerated	0.2	Possibly Damaging	20.8	NA	201532589	NA	0.008	0.002	NA	RCV000463959.1; RCV000034484.1	NA	NA	NA	NA	BRCA_A3KD-10A	COAD_AA1B-10A
1	241680490	FH	Uncertain Significance	SNV	Exonic	p.R87C	missense	Damaging	0.01	Probably Damaging	34	NA	139642944	NA	0.008	0.003	NA	RCV000467729.1	NA	NA	NA	NA	BRCA_A259-10A
1	241680541	FH	Uncertain Significance	SNV	Exonic	p.A70T	missense	Damaging	0	Probably Damaging	26.9	0.0007031	587782207	NA	NA	0.007	NA	RCV000462728.1; RCV000200494.2; RCV000130874.2	NA	NA	4030154	0.34	KIRC_5113-11A
1	241683019	FH	Uncertain Significance	SNV	Exonic	p.Y2H	missense	NA	NA	Benign	12.34	NA	112335468	NA	NA	0.007	NA	NA	NA	NA	NA	NA	COAD_A5IV-10A	KIRC_A54F-10A
1	45796198	MUTYH	Uncertain Significance	SNV	Exonic; ncRNA	p.G489E; p.G476E; p.G500E; p.G475E; p.G486E; p.G360E; p.G383E; p.G490E; p.G503E	missense	Tolerated	0.08	Benign	26	0.0006295	3219494	0.06	0.054	0.019	NA	RCV000130413.5; RCV000121600.2; RCV000195990.4	NA	NA	NA	NA	KIRC_A8YJ-10A
1	45796212	MUTYH	Uncertain Significance	SNV	Exonic; ncRNA	p.Q378H; p.Q470H; p.Q481H; p.Q471H; p.Q485H; p.Q495H; p.Q484H; p.Q498H; p.Q355H	missense	Damaging	0.04	Benign	23.6	NA	587782794	NA	NA	0.001	CM065325 (DM)	RCV000198891.2; RCV000132344.3	NA	NA	NA	NA	THCA_A45K-10A
1	45796222	MUTYH	Uncertain Significance	SNV	Exonic; ncRNA	p.R468H; p.R467H; p.R478H; p.R495H; p.R352H; p.R482H; p.R492H; p.R481H; p.R375H	missense	Damaging	0.02	Benign	23.7	NA	144111588	NA	0.015	0.007	NA	RCV000131561.3; RCV000236240.2; RCV000231615.2	NA	NA	NA	NA	SKCM_A3MU-10A
1	45796229	MUTYH	Uncertain Significance	SNV	Exonic; ncRNA	p.V373F; p.V479F; p.V465F; p.V476F; p.V466F; p.V350F; p.V493F; p.V490F; p.V480F	missense	Damaging	0	Benign	31	0.0005082	587782228	NA	NA	0.002	CM065329 (DM)	RCV000204688.3; RCV000479402.1; RCV000215469.1	NA	NA	NA	NA	KIRC_4818-11A
1	45797105	MUTYH	Uncertain Significance	SNV	Exonic; ncRNA	p.R434Q; p.R423Q; p.R410Q; p.R420Q; p.R317Q; p.R437Q; p.R424Q; p.R294Q; p.R409Q	missense	Tolerated	1	Benign	< 10	NA	587782120	NA	NA	0.002	NA	RCV000130651.3; RCV000234150.1; RCV000481484.1	NA	NA	1667528	2.1	COAD_6654-10A	KIRC_4866-11A
1	45797139	MUTYH	Uncertain Significance	SNV	Exonic; ncRNA	p.R399C; p.R398C; p.R413C; p.R423C; p.R412C; p.R283C; p.R306C; p.R426C; p.R409C	missense	Damaging	0.04	Benign	22.9	NA	150792276	NA	0.069	0.077	CM053999 (DM?)	RCV000212715.3; RCV000144640.1; RCV000119122.6; RCV000115756.7; RCV000034670.1	NA	NA	NA	NA	BRCA_A1P0-10A	BRCA_A425-10A	COAD_5913-10A	KIRC_5186-11A	KIRP_5882-11A	KIRP_8500-10A	UCEC_A139-10A
1	45797157	MUTYH	Uncertain Significance	SNV	Exonic; ncRNA	p.L407M; p.L392M; p.L417M; p.L406M; p.L393M; p.L403M; p.L277M; p.L300M; p.L420M	missense	Tolerated	0.14	Benign	21.6	0.007798	144079536	0.02	0.046	0.059	CM065327 (DM?)	RCV000123143.6; RCV000034669.1; RCV000115755.7; RCV000212714.3; RCV000205972.2	NA	NA	NA	NA	COAD_A1D6-10A	UCS_A4WU-10A
1	45797404	MUTYH	Uncertain Significance	SNV	Exonic; ncRNA	p.S229F; p.S345F; p.S359F; p.S369F; p.S358F; p.S344F; p.S355F; p.S252F; p.S372F	missense	Tolerated	0.72	Benign	10.96	0.005559	763862261	NA	NA	0.001	NA	RCV000474861.1	NA	NA	NA	NA	BRCA_A273-10A
1	45797407	MUTYH	Uncertain Significance	SNV	Exonic; ncRNA	p.S344N; p.S343N; p.S354N; p.S371N; p.S251N; p.S228N; p.S368N; p.S357N; p.S358N	missense	Tolerated	0.33	Benign	< 10	NA	776423413	NA	NA	0.001	NA	NA	NA	NA	NA	NA	UCS_A4R-10A
1	45797707	MUTYH	Uncertain Significance	SNV	Exonic; ncRNA	p.V316M; p.V326M; p.V315M; p.V209M; p.V329M; p.V302M; p.V301M; p.V312M; p.V186M	missense	Damaging	0.01	Benign	13.68	NA	147718169	0.06	0.015	0.013	CM171401 (DM?)	RCV000205715.2; RCV000129011.3; RCV000121592.4	NA	NA	NA	NA	THCA_A3GQ-10A
1	45797846	MUTYH	Uncertain Significance	SNV	Exonic; ncRNA	p.R166C; p.R189C; p.R282C; p.R306C; p.R295C; p.R296C; p.R281C; p.R309C; p.R292C	missense	Tolerated	0.11	Benign	13.93	NA	138089183	NA	0.054	0.044	CM099032 (DM)	RCV000212709.2; RCV000198445.4; RCV000131155.6; RCV000034682.1	NA	NA	NA	NA	BRCA_A0YL-10A	KIRP_A8RY-10A	SKCM_A8YD-10A	UCEC_A2QM-10A
1	45798136	MUTYH	Uncertain Significance	SNV	Exonic; ncRNA	p.V236I; p.V225I; p.V212I; p.V211I; p.V119I; p.V222I; p.V239I; p.V226I; p.V96I	missense	Damaging	0.01	Possibly Damaging	23.8	1.923e-06	759295912	NA	NA	0.006	NA	RCV000409405.1; RCV000167374.2	NA	NA	NA	NA	UCEC_A2OO-10A
1	45798151	MUTYH	Uncertain Significance	SNV	Exonic; ncRNA	p.V207M; p.V206M; p.V217M; p.V91M; p.V221M; p.V231M; p.V220M; p.V114M; p.V234M	missense	Damaging	0.01	Possibly Damaging	24.1	0.0001211	200165598	NA	0.015	0.013	CM044678 (DM)	RCV000131773.5; RCV000123153.4; RCV000212704.2	NA	NA	NA	NA	THCA_A13X-10A
1	45798257	MUTYH	Uncertain Significance	SNV	Exonic; ncRNA	p.A84T; p.A200T; p.A210T; p.A227T; p.A199T; p.A214T; p.A224T; p.A213T; p.A107T	missense	Damaging	0	Probably Damaging	33	0.001811	369854269	NA	0.008	0.005	NA	RCV000222437.1; RCV000460674.1; RCV000486493.1	NA	NA	910160	1.05	BRCA_A09X-10A
1	45798329	MUTYH	Uncertain Significance	SNV	Exonic; ncRNA	p.R203C; p.R176C; p.R200C; p.R189C; p.R60C; p.R83C; p.R175C; p.R186C; p.R190C	missense	Tolerated	0.08	Benign	22.9	NA	587780748	NA	NA	0.006	NA	RCV000478528.1; RCV000123152.1; RCV000220980.1	NA	NA	1645292	1.69	KIRP_A74V-10A
1	45798601	MUTYH	Uncertain Significance	SNV	Exonic; ncRNA	p.A137T; p.A148T; p.A138T; p.A165T; p.A22T; p.A45T; p.A162T; p.A151T; p.A152T	missense	Damaging	0	Probably Damaging	29.1	0.0001641	201103359	0.02	NA	0.005	NA	RCV000228243.2; RCV000165474.2	NA	NA	NA	NA	KIRC_5456-11A
1	45799218	MUTYH	Uncertain Significance	SNV	Exonic; ncRNA; Intronic; 5'UTR	p.P72L; p.P45L; p.P44L; p.P55L; p.P59L; p.P69L; p.P58L	missense	Tolerated	0.14	Benign	15.52	NA	759140181	NA	NA	0.002	NA	RCV000219858.1	NA	NA	NA	NA	KIRP_5889-11A
1	45800147	MUTYH	Uncertain Significance	SNV	Exonic; ncRNA; 5'UTR	p.G11S; p.G25S	missense	Tolerated	0.28	Benign	11.32	NA	764645557	NA	NA	0.001	NA	NA	NA	NA	NA	NA	KIRC_A564-10A
10	43596095	RET	Uncertain Significance	SNV	Exonic	p.I88V	missense	NA	NA	Benign	10.63	NA	141679950	NA	0.031	0.018	NA	RCV000410050.1; RCV000168298.3; RCV000412432.1	NA	NA	NA	NA	COAD_A8FL-10A
10	43596157	RET	Uncertain Significance	SNV	Exonic	p.K108N	missense	NA	NA	Benign	13.72	NA	775974393	NA	NA	0.001	NA	NA	NA	NA	NA	NA	BRCA_A0CW-10A
10	43597802	RET	Uncertain Significance	SNV	Exonic	p.P117H	missense	NA	NA	Probably Damaging	24	NA	763295929	NA	NA	0.001	NA	NA	NA	NA	NA	NA	COAD_6899-10A
10	43597858	RET	Uncertain Significance	SNV	Exonic	p.E136K	missense	NA	NA	Benign	22.3	NA	79014735	NA	NA	0.008	NA	RCV000197380.1	NA	NA	NA	NA	BRCA_A8HQ-10A
10	43597982	RET	Uncertain Significance	SNV	Exonic	p.R177Q	missense	Tolerated	0.28	Possibly Damaging	24.5	NA	759229505	NA	NA	0.006	NA	RCV000473800.1	NA	NA	5359845; 5359844	2.7	SKCM_A551-10A
10	43600505	RET	Uncertain Significance	SNV	Exonic	p.T244I	missense	Tolerated	0.68	Benign	13.21	NA	145970248	NA	0.008	0.002	NA	NA	NA	NA	NA	NA	COAD_6899-10A
10	43600510	RET	Uncertain Significance	SNV	Exonic	p.H246D	missense	Tolerated	0.07	Benign	13.7	NA	780756440	NA	NA	0.001	NA	NA	NA	NA	NA	NA	KIRC_5098-11A
10	43600559	RET	Uncertain Significance	SNV	Exonic	p.V262A	missense	Damaging	0.01	Benign	26.3	0.001371	139790943	0.02	0.023	0.025	CM020761 (DM?)	RCV000148775.1; RCV000034777.1; RCV000123327.4; RCV000223157.2	NA	NA	NA	NA	COAD_5861-10A	SKCM_A3CF-10A
10	43601917	RET	Uncertain Significance	SNV	Exonic	p.G321R	missense	Tolerated	0.56	Benign	11.82	NA	377767388	NA	0.008	0.01	CM057465 (DM?)	RCV000231209.2; RCV000148776.1; RCV000021762.1	NA	NA	NA	NA	UCEC_A3FD-10A
10	43601999	RET	Uncertain Significance	SNV	Exonic	p.R348Q	missense	Tolerated	0.21	Probably Damaging	23.7	0.003581	751518221	NA	NA	0.003	NA	NA	NA	NA	NA	NA	THCA_A422-10A
10	43604518	RET	Uncertain Significance	SNV	Exonic	p.R368H	missense	Damaging	0.05	Benign	23.8	NA	199529397	NA	0.008	0.007	NA	RCV000196030.1	NA	NA	NA	NA	SKCM_A8LL-10A
10	43604533	RET	Uncertain Significance	SNV	Exonic	p.A373V	missense	Tolerated	0.31	Benign	14.07	NA	546866208	0.08	NA	0.073	CM065437 (DM?)	RCV000401362.1; RCV000393682.1; RCV000281539.1; RCV000338812.1; RCV000168246.1	NA	NA	267328; 3686740	0.38; 0.62	THCA_A3VB-10A
10	43604539	RET	Uncertain Significance	SNV	Exonic	p.L375Q	missense	Tolerated	0.14	Probably Damaging	25.2	0.0001014	142338976	NA	0.038	0.013	NA	RCV000205401.3	NA	NA	NA	NA	BRCA_A209-11A
10	43604572	RET	Uncertain Significance	SNV	Exonic	p.A386V	missense	Tolerated	0.28	Benign	16.41	NA	115272158	0.06	0.077	0.03	NA	RCV000163314.2; RCV000121993.2; RCV000123290.4	NA	NA	NA	NA	BRCA_A0I1-10A	BRCA_A9RU-10A	BRCA_AA14-10A	COAD_5543-10A	UCEC_A6W4-10A
10	43604578	RET	Uncertain Significance	SNV	Exonic	p.V388A	missense	Tolerated	0.43	Benign	< 10	NA	751939820	NA	NA	0.001	NA	NA	NA	NA	NA	NA	THCA_A33-11A
10	43606663	RET	Uncertain Significance	SNV	Exonic	p.K424N	missense	Damaging	0.02	Possibly Damaging	25.2	NA	761207209	NA	NA	0.001	NA	NA	NA	NA	NA	NA	BRCA_A2C8-11A
10	43606814	RET	Uncertain Significance	SNV	Exonic	p.R475W	missense	Damaging	0	Possibly Damaging	29.1	0.003055	746512075	NA	NA	0.003	CM020765 (DM)	NA	NA	NA	5665611; 5665610	0.45	UCEC_A7WK-10A
10	43606832	RET	Uncertain Significance	SNV	Exonic	p.L481V	missense	Tolerated	0.12	Benign	16.67	NA	767210575	NA	NA	0.003	NA	NA	NA	NA	NA	NA	BRCA_A278-10A
10	43607597	RET	Uncertain Significance	SNV	Exonic	p.R525W	missense	Damaging	0	Possibly Damaging	32	0.0007482	545625150	0.04	NA	0.002	CM159816 (FP)	RCV000166496.1; RCV000121998.1; RCV000476004.1	NA	NA	NA	NA	KIRP_A8I2-10A
10	43608351	RET	Uncertain Significance	SNV	Exonic	p.D567N	missense	Damaging	0	Probably Damaging	24.9	1.377e-06	147219360	NA	0.023	0.017	CM115004 (DM?)	RCV000455280.1; RCV000163453.2; RCV000123301.4	NA	NA	NA	NA	SKCM_A17Z-10A
10	43609939	RET	Uncertain Significance	SNV	Exonic	p.D631N	missense	Tolerated	0.62	Benign	20.6	0.0009462	377767406	NA	NA	0.006	NA	RCV000021811.1	NA	NA	1237916	2.78	KIRP_8312-10A
10	43610164	RET	Uncertain Significance	SNV	Exonic	p.V706M	missense	Damaging	0.05	Benign	26.7	0.004335	137855422	NA	NA	0.004	NA	RCV000410654.1; RCV000409130.1	NA	NA	4014168; 188543	0.31	UCEC_A11X-10A
10	43612036	RET	Uncertain Significance	SNV	Exonic	p.D714A	missense	Damaging	0	Probably Damaging	30	7.396e-06	NA	NA	NA	NA	NA	NA	NA	NA	NA	NA	KIRP_A8S1-10A
10	43612127	RET	Uncertain Significance	SNV	Exonic	p.F744L	missense	Tolerated	0.31	Possibly Damaging	22.4	0.00955	766035127	NA	NA	0.001	NA	NA	NA	NA	NA	NA	BRCA_AAT0-10A
10	43613907	RET	Uncertain Significance	SNV	Exonic	p.Y791N	missense	Damaging	0.01	Possibly Damaging	23.3	NA	377767417	NA	NA	0.003	CM065438 (DM)	RCV000457504.1; RCV000411890.1; RCV000409436.1; RCV000021850.1	NA	NA	NA	NA	UCEC_A101-10A
10	43614996	RET	Uncertain Significance	SNV	Exonic	p.V804M	missense	Damaging	0.03	Probably Damaging	26.7	9.594e-07	79658334	NA	0.008	0.02	CM981707 (DM)	RCV000148773.3; RCV000014972.26; RCV000210181.1; RCV000182584.4; RCV000021852.1; RCV000268357.1	NA	NA	86004	2.6	BRCA_A0BQ-10A	BRCA_A0WA-10A
10	43615113	RET	Uncertain Significance	SNV	Exonic	p.E843K	missense	Tolerated	0.08	Possibly Damaging	23.6	9.594e-07	755837568	NA	NA	0.005	NA	RCV000471342.1	NA	NA	NA	NA	COAD_4323-10A	KIRC_5706-11A
10	43615117	RET	Uncertain Significance	SNV	Exonic	p.R844Q	missense	Tolerated	0.14	Probably Damaging	24.5	9.594e-07	55947360	NA	NA	0.006	CM077963 (DM)	RCV000205855.1; RCV000021865.1	NA	NA	1584951; 918123	1.04	BRCA_A2LM-10A	SKCM_A1ZR-10A
10	43615130	RET	Uncertain Significance	SNV	Exonic	p.M848I	missense	Tolerated	0.41	Possibly Damaging	19.29	0.0008453	772684105	NA	NA	0.002	NA	RCV000205988.1	NA	NA	NA	NA	COAD_A1D7-10A
10	43615644	RET	Uncertain Significance	SNV	Exonic	p.R908K	missense	Tolerated	0.3	Benign	22.8	0.0003597	753156691	NA	NA	0.001	NA	NA	NA	NA	961	2.56	BRCA_A0BS-11A
10	43619249	RET	Uncertain Significance	SNV	Exonic	p.E978K	missense	Tolerated	0.17	Possibly Damaging	25.7	4.217e-05	758800351	NA	NA	0.002	NA	RCV000468043.1	NA	NA	NA	NA	BRCA_A42V-10A
10	43620396	RET	Uncertain Significance	SNV	Exonic	p.S1002N	missense	Tolerated	0.12	Possibly Damaging	31	4.498e-06	763489828	NA	NA	0.005	NA	RCV000234755.1	NA	NA	327231	14.29	BRCA_A0T5-10A
10	43622033	RET	Uncertain Significance	SNV	Exonic	p.D1017G	missense	Damaging	0.01	Probably Damaging	26.2	1.361e-05	762414334	NA	NA	0.001	NA	NA	NA	NA	NA	NA	BRCA_A1G6-10A
10	43622054	RET	Uncertain Significance	SNV	Exonic	p.S1024C	missense	Damaging	0.01	Possibly Damaging	24.1	5.408e-05	752534928	NA	NA	0.001	NA	NA	NA	NA	NA	NA	BRCA_A15F-10A
10	43622095	RET	Uncertain Significance	SNV	Exonic	p.T1038A	missense	Damaging	0.05	Possibly Damaging	25.8	1.361e-05	201740483	NA	0.031	0.053	NA	RCV000123317.4; RCV000163463.2	NA	NA	NA	NA	BRCA_A0XV-10A	BRCA_A1FU-11A	BRCA_A1IU-11A	BRCA_A1JK-10A	BRCA_A1RB-10A	BRCA_A4Z1-10A	COAD_6531-10A	KIRC_5378-10A	KIRC_5835-10A	KIRP_A83V-11A
10	43622149	RET	Uncertain Significance	SNV	Exonic	p.W1056R	missense	Damaging	0	Probably Damaging	26.8	1.538e-05	373423271	NA	0.008	0.001	NA	NA	NA	NA	NA	NA	KIRP_A71U-10A
10	43623578	RET	Uncertain Significance	SNV	Exonic	p.W1069S	missense	Damaging	0	Probably Damaging	30	2.123e-06	776615468	NA	NA	0.002	NA	RCV000411663.1; RCV000204078.1; RCV000409674.1	NA	NA	NA	NA	SKCM_A2B-10A
10	43623605	RET	Uncertain Significance	SNV	Exonic	p.T1078M	missense	Damaging	0.01	Possibly Damaging	28.7	NA	762952212	NA	NA	0.001	NA	RCV000466142.1	NA	NA	5421626; 5032222	33.33; 0.19	KIRC_4803-11A
10	43623628	RET	Uncertain Significance	SNV	Exonic	p.G1086R	missense	Tolerated	0.14	Benign	25.4	2.123e-06	778452896	NA	NA	0.002	NA	NA	NA	NA	NA	NA	UCEC_A0GQ-10A
11	108098555	ATM	Uncertain Significance	SNV	Exonic	p.H42R	missense	Tolerated	0.3	Benign	< 10	0.001239	201773026	0.06	NA	0.019	NA	RCV000211940.2; RCV000115139.7; RCV000231946.2	NA	NA	NA	NA	COAD_5797-10A
11	108098563	ATM	Uncertain Significance	SNV	Exonic	p.R45W	missense	Damaging	0	Possibly Damaging	28.9	NA	3218684	0.02	0.015	0.004	NA	RCV000199094.3; RCV000129025.3; RCV000219679.2	NA	NA	NA	NA	KIRC_6033-11A
11	108099913	ATM	Uncertain Significance	SNV	Exonic	p.Q65R	missense	Tolerated	0.49	Benign	23	1.479e-05	760471526	NA	NA	0.001	NA	NA	NA	NA	NA	NA	COAD_3956-10A
11	108100014	ATM	Uncertain Significance	SNV	Exonic	p.S99G	missense	Tolerated	0.11	Probably Damaging	23.3	1.479e-05	137882485	NA	0.015	0.019	CM0910478 (DM?)	RCV000115169.6; RCV000196996.4; RCV000211946.2	NA	NA	NA	NA	THCA_A3GW-10A
11	108100039	ATM	Uncertain Significance	SNV	Exonic	p.C107Y	missense	Damaging	0.01	Benign	16.18	0.002541	142358238	0.04	0.062	0.014	CM030778 (DM)	RCV000211947.2; RCV000198992.4; RCV000115173.6	NA	NA	NA	NA	BRCA_A6VY-10A
11	108106399	ATM	Uncertain Significance	SNV	Exonic	p.A112T	missense	Damaging	0.01	Possibly Damaging	23	8.204e-05	146382972	0.04	0.077	0.022	NA	RCV000195412.4; RCV000211948.3; RCV000115175.6	NA	NA	NA	NA	BRCA_A6VY-10A	KIRP_A40X-10A
11	108114832	ATM	Uncertain Significance	SNV	Exonic	p.I217F	missense	Damaging	0.02	Benign	23	NA	547045780	NA	NA	0.001	NA	RCV000232806.1	NA	NA	NA	NA	SKCM_A2GM-10A
11	108115522	ATM	Uncertain Significance	SNV	Exonic	p.K224E	missense	Damaging	0.01	Possibly Damaging	23.5	2.483e-05	145053092	NA	0.015	0.006	CM000650 (DM?)	RCV000211951.2; RCV000205199.3; RCV000131698.5	NA	NA	NA	NA	BRCA_A094-10A	THCA_A40M-10A
11	108115601	ATM	Uncertain Significance	SNV	Exonic	p.R250Q	missense	Tolerated	0.2	Benign	13.4	NA	56123940	NA	0.015	0.005	CM092584 (DM?)	RCV000204231.3; RCV000129173.5; RCV000211952.2	NA	NA	NA	NA	SKCM_A3EA-10A
11	108115663	ATM	Uncertain Significance	SNV	Exonic	p.L271I	missense	Tolerated	0.2	Benign	18.06	0.005861	730881339	NA	NA	0.001	NA	RCV000211953.2; RCV000159681.3; RCV000472609.1	NA	NA	NA	NA	SKCM_A1IA-10A
11	108119700	ATM	Uncertain Significance	SNV	Exonic	p.S369F	missense	Tolerated	0.09	Benign	13.86	NA	762557654	NA	NA	0.001	NA	NA	NA	NA	NA	NA	BRCA_A04-10A
11	108122659	ATM	Uncertain Significance	SNV	Exonic	p.R568I	missense	Tolerated	0.1	Benign	15.26	NA	200381392	NA	NA	0.014	NA	RCV000195658.4; RCV000211966.3; RCV000416037.1; RCV000129176.5	NA	NA	NA	NA	SKCM_A2D-10A	UCEC_A3K1-10A
11	108123566	ATM	Uncertain Significance	SNV	Exonic	p.E609Q	missense	Tolerated	0.41	Benign	14.96	NA	779780896	NA	NA	0.001	NA	NA	NA	NA	NA	NA	SKCM_A2GC-10A
11	108123579	ATM	Uncertain Significance	SNV	Exonic	p.V613G	missense	Tolerated	0.46	Benign	24.3	0.000103	762018538	NA	NA	NA	NA	RCV000472274.1	NA	NA	NA	NA	BRCA_A6ZF-10B
11	108124663	ATM	Uncertain Significance	SNV	Exonic	p.H674R	missense	Tolerated	0.47	Benign	< 10	NA	201762714	NA	0.008	0.016	NA	RCV000168255.5; RCV000129577.3; RCV000236547.2; RCV000181010.1	NA	NA	NA	NA	BRCA_A5UO-10A
11	108128238	ATM	Uncertain Significance	SNV	Exonic	p.T761S	missense	Tolerated	0.96	Benign	< 10	NA	2235011	NA	0.015	0.006	NA	RCV000129351.5; RCV000218800.1; RCV000122833.3; RCV000211978.3	NA	NA	NA	NA	THCA_A25O-10A	UCEC_A2H5-11A
11	108128246	ATM	Uncertain Significance	SNV	Exonic	p.F763L	missense	Tolerated	0.6	Benign	16.81	NA	34231402	0.12	0.046	0.051	NA	RCV000122834.6; RCV000115152.6; RCV000211979.3	NA	NA	NA	NA	KIRP_A55Z-10A
11	108128329	ATM	Uncertain Significance	SNV	Exonic	p.T791N	missense	Tolerated	0.38	Benign	< 10	NA	NA	NA	NA	NA	NA	NA	NA	NA	NA	NA	KIRC_4343-11A
11	108129744	ATM	Uncertain Significance	SNV	Exonic	p.F803S	missense	Tolerated	0.21	Benign	25.2	0.00673	751218526	NA	NA	0.001	NA	RCV000484668.1	NA	NA	NA	NA	UCEC_A059-10A
11	108137953	ATM	Uncertain Significance	SNV	Exonic	p.D841A	missense	Damaging	0.01	Benign	12.67	NA	587781812	NA	NA	0.026	NA	RCV000486544.1; RCV000163825.2; RCV000205271.2	NA	NA	NA	NA	BRCA_A03L-10A
11	108138037	ATM	Uncertain Significance	SNV	Exonic	p.A869V	missense	Tolerated	0.26	Benign	< 10	NA	145513717	NA	NA	0.001	NA	RCV000225924.2; RCV000166230.2; RCV000487118.1	NA	NA	NA	NA	BRCA_A8OS-10A
11	108138061	ATM	Uncertain Significance	SNV	Exonic	p.S877T	missense	Tolerated	0.69	Benign	< 10	NA	370269552	NA	NA	0.005	NA	RCV000211985.2; RCV000168410.4; RCV000115161.7	NA	NA	NA	NA	SKCM_A6L9-10A
11	108139329	ATM	Uncertain Significance	SNV	Exonic	p.L944R	missense	Damaging	0	Probably Damaging	24.8	0.0002004	565886680	0.02	NA	0.002	NA	RCV000203846.1	NA	NA	NA	NA	KIRP_A6M8-10A
11	108141839	ATM	Uncertain Significance	SNV	Exonic	p.M963V	missense	Activating	1	Benign	< 10	NA	374353016	0.02	0.015	0.004	NA	RCV000236226.2; RCV000168295.5; RCV000132462.3	NA	NA	NA	NA	BRCA_A3BB-10A
11	108141983	ATM	Uncertain Significance	SNV	Exonic	p.V976A	missense	Damaging	0.02	Benign	23	0.000103	146145357	0.04	0.046	0.007	NA	RCV000166813.2; RCV000235405.1; RCV000230218.2	NA	NA	NA	NA	KIRP_5561-10A
11	108143471	ATM	Uncertain Significance	SNV	Exonic	p.A1059V	missense	Damaging	0.01	Possibly Damaging	24.2	1.334e-05	761590782	NA	NA	0.001	NA	RCV000217486.1	NA	NA	NA	NA	KIRP_4116-10A
11	108143531	ATM	Uncertain Significance	SNV	Exonic	p.A1079G	missense	Tolerated	0.13	Benign	23	1.334e-05	778233602	NA	NA	0.001	NA	RCV000476643.1	NA	NA	NA	NA	BRCA_A04-10A
11	108150226	ATM	Uncertain Significance	SNV	Exonic	p.Q1098R	missense	Tolerated	0.23	Possibly Damaging	< 10	NA	NA	NA	NA	NA	NA	RCV000482771.1; RCV000476634.1	NA	NA	NA	NA	KIRP_A9KC-10A
11	108151786	ATM	Uncertain Significance	SNV	Exonic	p.T1156M	missense	Tolerated	0.27	Benign	15.37	NA	759951393	NA	NA	0.002	CM0910499 (DM?)	RCV000167875.3; RCV000478106.1; RCV000162792.2	NA	NA	NA	NA	SKCM_A2GH-10A
11	108153473	ATM	Uncertain Significance	SNV	Exonic	p.R1205C	missense	Tolerated	0.1	Benign	< 10	NA	760928285	NA	NA	0.003	NA	RCV000195728.2; RCV000479830.1	NA	NA	NA	NA	KIRC_4620-10A
11	108153488	ATM	Uncertain Significance	SNV	Exonic	p.M1210V	missense	Tolerated	0.3	Benign	12.35	0.001936	138212452	NA	0.008	0.003	NA	RCV000482081.1; RCV000129482.3	NA	NA	1604046; 1604045	0.14	KIRC_A4W0-10A	UCEC_A8CT-10A
11	108153490	ATM	Uncertain Significance	SNV	Exonic	p.M1210I	missense	Tolerated	0.17	Benign	21.7	0.002799	587778073	NA	NA	0.002	CM023333 (DM?)	RCV000131218.3; RCV000120134.1; RCV000476722.1	NA	NA	NA	NA	SKCM_A550-10A
11	108155007	ATM	Uncertain Significance	SNV	Exonic	p.E1267V	missense	Tolerated	0.07	Benign	24.3	0.0005984	781357995	NA	NA	0.001	NA	NA	NA	NA	NA	NA	COAD_5659-10A
11	108155132	ATM	Uncertain Significance	SNV	Exonic	p.A1309T	missense	Tolerated	0.07	Benign	20.6	NA	149711770	0.02	0.108	0.062	NA	RCV000212006.4; RCV000122844.6; RCV000115182.7	NA	NA	22507	0.92	KIRC_5075-11A	KIRP_A9J3-10A	UCEC_A3QX-10A
11	108155171	ATM	Uncertain Significance	SNV	Exonic	p.L1322I	missense	Tolerated	0.14	Possibly Damaging	25.4	2.355e-06	144535256	NA	0.008	0.002	NA	RCV000132364.3; RCV000237005.2; RCV000204555.2	NA	NA	21937	0.65	UCEC_A0VX-10A
11	108158393	ATM	Uncertain Significance	SNV	Exonic	p.P1354T	missense	Tolerated	0.6	Benign	14.83	NA	145119475	NA	0.023	0.021	NA	RCV000168271.4; RCV000193232.3; RCV000115184.6	NA	NA	NA	NA	KIRC_6087-11A
11	108158415	ATM	Uncertain Significance	SNV	Exonic	p.Q1361R	missense	Tolerated	0.32	Benign	10.29	8.954e-05	141921797	0.02	0.008	0.007	NA	RCV000479421.1; RCV000167992.5; RCV000164614.2	NA	NA	NA	NA	COAD_A54L-10A	KIRP_A8YH-10A
11	108159742	ATM	Uncertain Significance	SNV	Exonic	p.S1383L	missense	Damaging	0	Probably Damaging	26.5	2.535e-06	141087784	NA	0.015	0.004	CM014033 (DM)	RCV000459643.1; RCV000212009.2; RCV000115187.6	NA	NA	NA	NA	COAD_4947-10A
11	108160416	ATM	Uncertain Significance	SNV	Exonic	p.Y1442H	missense	Damaging	0	Probably Damaging	27.3	9.205e-06	201666889	NA	0.015	0.043	CM0910502 (DM?)	RCV000115190.6; RCV000212011.3; RCV000168302.5	NA	NA	NA	NA	COAD_6165-10A	COAD_A01V-11A
11	108160494	ATM	Uncertain Significance	SNV	Exonic	p.V1468I	missense	Tolerated	0.29	Benign	21.7	0.0003698	369903995	0.02	0.008	0.012	NA	RCV000199082.4; RCV000120138.3; RCV000115194.6	NA	NA	NA	NA	BRCA_A1P3-10A	THCA_A3E3-10A
11	108160506	ATM	Uncertain Significance	SNV	Exonic	p.L1472V	missense	Damaging	0.01	Possibly Damaging	23.3	NA	539676759	NA	NA	0.006	NA	RCV000212015.2; RCV000206408.3; RCV000115195.6	NA	NA	NA	NA	KIRP_A561-10A
11	108160516	ATM	Uncertain Significance	SNV	Exonic	p.Y1475C	missense	Tolerated	0.09	Benign	18.12	NA	34640941	0.02	0.077	0.049	NA	RCV000122849.6; RCV000115197.7; RCV000212017.3	NA	NA	22503	1.75	KIRC_4908-11A	UCEC_A11W-10A
11	108163377	ATM	Uncertain Significance	SNV	Exonic	p.S1490G	missense	Tolerated	0.1	Benign	24.2	4.677e-05	876658711	NA	NA	NA	NA	RCV000218371.1; RCV000487259.1	NA	NA	NA	NA	KIRC_3365-11A
11	108163470	ATM	Uncertain Significance	SNV	Exonic	p.V1521L	missense	Tolerated	0.14	Benign	20.8	0.0002188	141329176	NA	0.008	0.001	NA	RCV000467522.1; RCV000235643.2; RCV000219002.1	NA	NA	NA	NA	KIRC_4994-11A
11	108163479	ATM	Uncertain Significance	SNV	Exonic	p.L1524F	missense	Damaging	0.01	Possibly Damaging	29.4	0.0002748	780603110	NA	NA	0.001	NA	NA	NA	NA	NA	NA	SKCM_A8ZY-10A
11	108163485	ATM	Uncertain Significance	SNV	Exonic	p.P1526T	missense	Damaging	0.01	Possibly Damaging	26.5	0.0003908	748898098	NA	NA	0.002	NA	RCV000213546.1; RCV000458153.1	NA	NA	NA	NA	THCA_A2OY-10A
11	108163515	ATM	Uncertain Significance	SNV	Exonic	p.K1536E	missense	Tolerated	1	Benign	< 10	NA	587779841	NA	NA	0.016	NA	RCV000465699.1; RCV000115198.6; RCV000212019.2	NA	NA	NA	NA	THCA_A3MY-11A
11	108164059	ATM	Uncertain Significance	SNV	Exonic	p.Y1544C	missense	Damaging	0	Possibly Damaging	25.1	NA	779718362	NA	NA	0.003	NA	RCV000471874.1; RCV000236361.2	NA	NA	NA	NA	BRCA_A0TW-10A
11	108164101	ATM	Uncertain Significance	SNV	Exonic	p.T1558M	missense	Tolerated	0.09	Benign	22.9	0.007534	587781712	NA	NA	0.002	NA	RCV000129888.5; RCV000212020.2	NA	NA	NA	NA	KIRC_A6C7-10B
11	108164137	ATM	Uncertain Significance	SNV	Exonic	p.V1570A	missense	Tolerated	0.77	Benign	< 10	NA	140856217	0.02	0.046	0.049	CM016180 (DM?)	RCV000212021.3; RCV000115199.7; RCV000122851.6	NA	NA	NA	NA	BRCA_A04X-10A	BRCA_A18V-11A	BRCA_A1A-10A	KIRC_4973-11A	SKCM_A85J-10B
11	108164196	ATM	Uncertain Significance	SNV	Exonic	p.L1590F	missense	Damaging	0	Probably Damaging	32	6.442e-06	35962982	NA	0.008	0.021	NA	RCV000212023.2; RCV000196470.2; RCV000159728.4	NA	NA	NA	NA	BRCA_A27G-10A
11	108165748	ATM	Uncertain Significance	SNV	Exonic	p.H1624R	missense	Tolerated	0.44	Benign	13.95	5.272e-05	56354559	NA	0.023	0.009	NA	RCV000212025.3; RCV000129349.5; RCV000122854.4	NA	NA	NA	NA	THCA_A25O-10A	UCEC_A2H5-11A
11	108168036	ATM	Uncertain Significance	SNV	Exonic	p.M1644I	missense	Tolerated	0.57	Benign	16.63	NA	730881371	NA	NA	NA	NA	RCV000159730.1; RCV000457653.1	NA	NA	NA	NA	COAD_AA1B-10A
11	108170497	ATM	Uncertain Significance	SNV	Exonic	p.I1688V	missense	Tolerated	0.07	Benign	13.67	NA	766053182	NA	NA	0.001	NA	RCV000470295.1; RCV000481399.1	NA	NA	NA	NA	KIRC_5096-11A
11	108170524	ATM	Uncertain Significance	SNV	Exonic	p.T1697A	missense	Tolerated	0.75	Benign	< 10	NA	142455912	NA	0.015	0.003	CM024584 (DM?)	RCV000115205.6; RCV000200336.4; RCV000212027.2	NA	NA	NA	NA	BRCA_A1EU-11A
11	108172382	ATM	Uncertain Significance	SNV	Exonic	p.V1729L	missense	Damaging	0.01	Benign	23.4	0.0004457	3092907	NA	NA	0.007	NA	RCV000115206.6; RCV000204511.3; RCV000235104.1	NA	NA	NA	NA	UCEC_A11S-10A
11	108172400	ATM	Uncertain Significance	SNV	Exonic	p.T1735A	missense	Tolerated	0.78	Benign	10.24	NA	NA	NA	NA	NA	NA	NA	NA	NA	NA	NA	BRCA_A8LZ-10A
11	108172455	ATM	Uncertain Significance	SNV	Exonic	p.Y1753S	missense	Tolerated	0.1	Benign	21.1	0.002427	NA	NA	NA	NA	NA	NA	NA	NA	NA	NA	KIRC_4876-11A
11	108172459	ATM	Uncertain Significance	SNV	Exonic	p.K1754N	missense	Damaging	0	Probably Damaging	22.4	NA	748900588	NA	NA	0.002	CM035779 (DM)	RCV000230500.1; RCV000482295.1	NA	NA	NA	NA	KIRC_4857-11A	KIRP_8500-10A
11	108173748	ATM	Uncertain Significance	SNV	Exonic	p.M1830V	missense	Tolerated	0.49	Benign	< 10	NA	587781622	NA	NA	0.002	NA	RCV000129712.3; RCV000199250.2; RCV000235494.1	NA	NA	NA	NA	BRCA_A27A-10B
11	108175523	ATM	Uncertain Significance	SNV	Exonic	p.C1873F	missense	Tolerated	0.37	Benign	< 10	NA	587782239	NA	NA	0.002	NA	RCV000233487.2; RCV000486615.1; RCV000222325.1; RCV000130940.2	NA	NA	NA	NA	KIRC_4897-11A
11	108178642	ATM	Uncertain Significance	SNV	Exonic	p.R1898Q	missense	Tolerated	0.43	Benign	18.17	NA	370680798	0.1	0.008	0.028	NA	RCV000120146.2; RCV000159738.4	NA	NA	4745880	0.56	THCA_A2Q6-10A
11	108180889	C11orf65; ATM	Uncertain Significance	SNV	Intronic; Exonic	p.P1922H	missense	Damaging	0	Possibly Damaging	27.8	0.005023	751792004	NA	NA	0.001	NA	RCV000216727.1	NA	NA	NA	NA	KIRC_4960-11A
11	108180898	C11orf65; ATM	Uncertain Significance	SNV	Intronic; Exonic	p.G1925E	missense	Damaging	0.01	Benign	22.9	9.484e-05	755055090	NA	NA	0.001	NA	RCV000222419.1	NA	NA	NA	NA	KIRC_4960-11A
11	108181014	C11orf65; ATM	Uncertain Significance	SNV	Intronic; Exonic	p.K1964E	missense	Tolerated	0.22	Benign	17.81	0.0007464	201963507	NA	NA	0.011	CM0910514 (DM?)	RCV000130965.5; RCV000212034.3; RCV000197688.3	NA	NA	2110551; 2110552	1.81	THCA_A3V7-10A
11	108183194	C11orf65; ATM	Uncertain Significance	SNV	Intronic; Exonic	p.K1992T	missense	Tolerated	0.1	Benign	23.6	0.001276	150757822	0.02	0.023	0.036	NA	RCV000122863.6; RCV000212036.3; RCV000115220.6	NA	NA	NA	NA	BRCA_A3W6-10A	COAD_3506-11A	KIRC_4986-11A
11	108186836	C11orf65; ATM	Uncertain Significance	SNV	Intronic; Exonic	p.I2065T	missense	Tolerated	0.09	Benign	23.1	7.112e-05	372838622	NA	0.008	0.002	NA	RCV000235342.2; RCV000234193.2; RCV000219142.1	NA	NA	NA	NA	BRCA_A4RX-10A
11	108188244	C11orf65; ATM	Uncertain Significance	SNV	Intronic; Exonic	p.V2115I	missense	Tolerated	0.45	Benign	< 10	NA	587780634	NA	NA	0.002	NA	RCV000237090.2; RCV000131631.4; RCV000122874.2	NA	NA	NA	NA	THCA_A3ST-11A
11	108190776	C11orf65; ATM	Uncertain Significance	SNV	Intronic; Exonic	p.K2148R	missense	Tolerated	0.1	Benign	17.53	NA	730881382	NA	NA	0.003	NA	RCV000274807.1; RCV000218229.1	NA	NA	NA	NA	BRCA_A202-10A
11	108192078	C11orf65; ATM	Uncertain Significance	SNV	Intronic; Exonic	p.S2168L	missense	Tolerated	0.06	Possibly Damaging	29.5	3.062e-06	200431631	0.02	NA	0.006	NA	RCV000206774.3; RCV000478718.1; RCV000216900.1	NA	NA	3443164; 3443163	0.29	COAD_6889-10A
11	108192118	C11orf65; ATM	Uncertain Significance	SNV	Intronic; Exonic	p.E2181D	missense	Damaging	0.01	Probably Damaging	24.9	NA	138828590	NA	0.038	0.016	NA	RCV000196735.3; RCV000212044.3; RCV000115230.5	NA	NA	NA	NA	BRCA_A3XX-10A	BRCA_A5S0-10A
11	108196116	C11orf65; ATM	Uncertain Significance	SNV	Intronic; Exonic	p.S2218R	missense	Tolerated	0.36	Benign	15.72	NA	749261367	NA	NA	0.002	NA	NA	NA	NA	NA	NA	BRCA_A0TR-10A
11	108196248	C11orf65; ATM	Uncertain Significance	SNV	Intronic; Exonic	p.A2262P	missense	Damaging	0.01	Probably Damaging	27.4	0.0001107	587781674	NA	NA	NA	NA	RCV000460379.1; RCV000129833.2	NA	NA	NA	NA	BRCA_A6SA-10A
11	108196837	C11orf65; ATM	Uncertain Significance	SNV	Intronic; Exonic	p.G2287A	missense	Tolerated	0.51	Benign	10.23	0.001245	1800061	NA	0.008	0.02	CM016182 (DM?)	RCV000212051.3; RCV000115233.7; RCV000168356.5	NA	NA	NA	NA	COAD_5915-10A	KIRC_4960-11A
11	108196927	C11orf65; ATM	Uncertain Significance	SNV	Intronic; Exonic	p.K2317T	missense	Tolerated	0.23	Possibly Damaging	20.2	0.0009397	750285816	NA	NA	0.001	NA	NA	NA	NA	NA	NA	COAD_6548-10A
11	108196951	C11orf65; ATM	Uncertain Significance	SNV	Intronic; Exonic	p.A2325V	missense	Tolerated	0.28	Benign	18.32	0.006412	200940211	NA	0.008	0.002	NA	RCV000115236.5; RCV000212052.2; RCV000122881.1	NA	NA	NA	NA	BRCA_A18J-11A	KIRC_4893-11A
11	108199842	C11orf65; ATM	Uncertain Significance	SNV	Intronic; Exonic	p.D2395V	missense	Damaging	0	Probably Damaging	28.2	7.762e-06	NA	NA	NA	NA	NA	NA	NA	NA	330624	4.55	KIRC_4797-11A
11	108199845	C11orf65; ATM	Uncertain Significance	SNV	Intronic; Exonic	p.T2396S	missense	Tolerated	0.64	Benign	14.35	NA	370559102	NA	0.023	0.018	CM092586 (DM?)	RCV000198387.3; RCV000487700.1; RCV000212059.2; RCV000115243.6	NA	NA	22476	2.7	UCEC_A1C5-10A
11	108199872	C11orf65; ATM	Uncertain Significance	SNV	Intronic; Exonic	p.M2405T	missense	Damaging	0	Probably Damaging	26.5	7.762e-06	745440761	NA	NA	0.002	NA	NA	NA	NA	NA	NA	KIRP_A55Z-10A
11	108200949	C11orf65; ATM	Uncertain Significance	SNV	Intronic; Exonic	p.V2439A	missense	Tolerated	0.39	Benign	18.82	0.007816	776266049	NA	NA	0.001	CM0910519 (DM?)	RCV000164769.2	NA	NA	NA	NA	KIRP_A657-10A
11	108200955	C11orf65; ATM	Uncertain Significance	SNV	Intronic; Exonic	p.V2441A	missense	Damaging	0.04	Possibly Damaging	23.6	2.624e-05	765548443	NA	NA	0.001	NA	RCV000220462.1	NA	NA	NA	NA	BRCA_A247-10A
11	108201015	C11orf65; ATM	Uncertain Significance	SNV	Intronic; Exonic	p.R2461H	missense	Damaging	0.03	Probably Damaging	25.1	0.0001099	768461085	NA	NA	0.003	NA	RCV000217134.1; RCV000199157.2	NA	NA	NA	NA	BRCA_A3IY-10A
11	108201108	C11orf65; ATM	Uncertain Significance	SNV	Intronic; Exonic	p.L2492R	missense	Damaging	0	Probably Damaging	28.3	2.301e-05	56399857	NA	0.008	0.006	NA	RCV000195623.3; RCV000212069.3; RCV000115252.6; RCV000488003.1	NA	NA	NA	NA	KIRP_A5Z8-10A	SKCM_A5SF-10A
11	108201135	C11orf65; ATM	Uncertain Significance	SNV	Intronic; Exonic	p.N2501S	missense	Tolerated	0.15	Possibly Damaging	20.7	2.301e-05	531617441	0.08	NA	0.019	NA	RCV000222504.1; RCV000233636.3; RCV000486420.1	NA	NA	NA	NA	BRCA_A2FF-11A
11	108202223	C11orf65; ATM	Uncertain Significance	SNV	Intronic; Exonic	p.L2523W	missense	Damaging	0	Probably Damaging	27.6	1.178e-05	747145967	NA	NA	0.002	NA	NA	NA	NA	NA	NA	BRCA_A1IU-11A
11	108202751	C11orf65; ATM	Uncertain Significance	SNV	Intronic; Exonic	p.S2592C	missense	Damaging	0	Probably Damaging	26.5	8.433e-06	755009196	NA	NA	0.002	CM024739 (DM)	RCV000236197.1; RCV000166355.2; RCV000230322.1	NA	NA	NA	NA	UCEC_A16V-10A
11	108202754	C11orf65; ATM	Uncertain Significance	SNV	Intronic; Exonic	p.Q2593R	missense	Tolerated	0.61	Benign	11.69	NA	587779867	NA	NA	0.006	NA	RCV000115255.6; RCV000235109.2; RCV000197623.4	NA	NA	NA	NA	KIRC_4839-11A	KIRC_5173-11A
11	108203493	C11orf65; ATM	Uncertain Significance	SNV	Intronic; Exonic	p.R2598Q	missense	Damaging	0.02	Possibly Damaging	34	4.529e-06	140263969	NA	0.008	0.004	NA	RCV000463904.1; RCV000223451.1	NA	NA	297849	0.28	BRCA_A1Y2-10A
11	108203508	C11orf65; ATM	Uncertain Significance	SNV	Intronic; Exonic	p.N2603S	missense	Tolerated	0.78	Benign	< 10	NA	150355232	NA	0.015	0.003	NA	RCV000195852.2	NA	NA	NA	NA	COAD_5660-10A
11	108203541	C11orf65; ATM	Uncertain Significance	SNV	Intronic; Exonic	p.P2614L	missense	Tolerated	0.08	Benign	22.9	NA	769207177	NA	NA	0.001	NA	NA	NA	NA	NA	NA	BRCA_A0DQ-10A
11	108203546	C11orf65; ATM	Uncertain Significance	SNV	Intronic; Exonic	p.M2616V	missense	Tolerated	0.08	Benign	22.2	NA	876658208	NA	NA	NA	NA	RCV000221185.1	NA	NA	NA	NA	KIRC_4790-11A
11	108203587	C11orf65; ATM	Uncertain Significance	SNV	Intronic; Exonic	p.I2629M	missense	Tolerated	0.06	Benign	13.02	NA	752886000	NA	NA	0.001	NA	NA	NA	NA	NA	NA	KIRP_A57E-10A
11	108203612	C11orf65; ATM	Uncertain Significance	SNV	Intronic; Exonic	p.W2638G	missense	Tolerated	0.37	Possibly Damaging	22.6	0.002767	563137460	0.02	NA	0.002	NA	RCV000217815.1; RCV000235518.1	NA	NA	NA	NA	BRCA_A137-10A	BRCA_A1H-10A
11	108204673	C11orf65; ATM	Uncertain Significance	SNV	Intronic; Exonic	p.V2663A	missense	Tolerated	0.61	Benign	15.57	0.0006412	377648506	0.02	0.008	0.004	NA	RCV000214426.1; RCV000231221.2; RCV000120160.3	NA	NA	NA	NA	THCA_A7U5-10A
11	108204685	C11orf65; ATM	Uncertain Significance	SNV	Intronic; Exonic	p.M2667T	missense	Tolerated	0.09	Benign	26.3	1.652e-05	NA	NA	NA	NA	CM0910526 (DM)	RCV000465477.1	NA	NA	NA	NA	KIRC_4355-11A
11	108205717	C11orf65; ATM	Uncertain Significance	SNV	Intronic; Exonic	p.G2678R	missense	Tolerated	0.09	Benign	16.08	NA	766730487	NA	NA	0.002	NA	RCV000484889.1	NA	NA	NA	NA	KIRP_5890-11A
11	108205756	C11orf65; ATM	Uncertain Significance	SNV	Intronic; Exonic	p.R2691C	missense	Damaging	0.01	Possibly Damaging	35	3.444e-05	531980488	0.02	NA	0.011	CM035637 (DM)	RCV000199628.3; RCV000120161.1; RCV000131504.3	NA	NA	1176661; 922745	0.66	BRCA_A24S-10A	KIRP_A71W-10A
11	108206575	C11orf65; ATM	Uncertain Significance	SNV	Intronic; Exonic	p.R2719C	missense	Damaging	0	Probably Damaging	35	0.004581	138526014	NA	0.008	0.001	CM157955 (DM)	RCV000165327.2; RCV000457425.1	NA	NA	NA	NA	BRCA_A5QQ-10A
11	108214007	C11orf65; ATM	Uncertain Significance	SNV	Intronic; Exonic	p.I2776T	missense	Damaging	0	Probably Damaging	27.9	7.621e-06	746475628	NA	NA	0.002	NA	RCV000217725.1; RCV000229175.2; RCV000478838.1	NA	NA	NA	NA	BRCA_A1FM-11B
11	108214098	C11orf65; ATM	Uncertain Significance	SNV	Intronic; Exonic	p.M2806I	missense	Tolerated	0.26	Benign	19.12	0.0004246	762744146	NA	NA	0.001	NA	NA	NA	NA	NA	NA	BRCA_A1ET-11B
11	108218038	C11orf65; ATM	Uncertain Significance	SNV	Intronic; Exonic	p.V2873I	missense	Tolerated	0.29	Benign	19.24	0.002286	730881327	NA	NA	0.002	NA	RCV000159663.1; RCV000219224.1	NA	NA	NA	NA	SKCM_A7U9-10A
11	108224538	C11orf65; ATM	Uncertain Significance	SNV	Intronic; Exonic	p.V2906A	missense	Damaging	0	Probably Damaging	28.1	1.012e-05	730881328	NA	NA	0.001	NA	RCV000159664.2	NA	NA	NA	NA	BRCA_A15P-10A
11	108224555	C11orf65; ATM	Uncertain Significance	SNV	Intronic; Exonic	p.R2912G	missense	Damaging	0	Probably Damaging	29.3	0.005023	376676328	NA	0.023	0.029	CM014034 (DM)	RCV000122892.5; RCV000120167.2; RCV000131723.6	NA	NA	NA	NA	BRCA_A0DD-11A	COAD_5863-10A
11	108225556	C11orf65; ATM	Uncertain Significance	SNV	Intronic; Exonic	p.M2935I	missense	Damaging	0.01	Probably Damaging	29.6	2.71e-05	772621438	NA	NA	0.002	NA	RCV000467173.1; RCV000484203.1	NA	NA	NA	NA	COAD_6716-10A
11	108235818	C11orf65; ATM	Uncertain Significance	SNV	Intronic; Exonic	p.Y2954H	missense	Tolerated	0.09	Probably Damaging	28	7.464e-06	371619067	NA	0.008	0.001	NA	RCV000479457.1; RCV000215430.1; RCV000456818.1	NA	NA	NA	NA	BRCA_A1XY-10A
11	108235896	C11orf65; ATM	Uncertain Significance	SNV	Intronic; Exonic	p.L2980I	missense	Tolerated	0.09	Benign	13.77	NA	786203721	NA	NA	NA	NA	RCV000167148.2	NA	NA	NA	NA	BRCA_A22B-10A
11	108235908	C11orf65; ATM	Uncertain Significance	SNV	Intronic; Exonic	p.L2984M	missense	Tolerated	0.23	Benign	< 10	0.006095	747445236	NA	NA	0.001	NA	RCV000219819.1	NA	NA	NA	NA	BRCA_A0IJ-10A
11	108235926	C11orf65; ATM	Uncertain Significance	SNV	Intronic; Exonic	p.E2990K	missense	Tolerated	0.22	Benign	21.9	NA	1800558	NA	NA	0.005	NA	RCV000212095.3; RCV000200530.4; RCV000115272.6	NA	NA	NA	NA	BRCA_A1XU-10A
11	108236095	C11orf65; ATM	Uncertain Significance	SNV	Intronic; Exonic	p.M3011V	missense	Damaging	0.02	Benign	18.49	0.00471	372795527	NA	0.008	0.004	CM014035 (DM)	RCV000196967.3; RCV000212097.2; RCV000159670.4	NA	NA	6005494	0.14	KIRP_8500-10A
11	108236150	C11orf65; ATM	Uncertain Significance	SNV	Intronic; Exonic	p.G3029D	missense	Tolerated	0.11	Benign	15.83	0.0007161	201199629	NA	0.031	0.015	NA	RCV000212098.2; RCV000198158.4; RCV000115274.6	NA	NA	NA	NA	BRCA_A03-10A	BRCA_AB44-10A
11	108236152	C11orf65; ATM	Uncertain Significance	SNV	Intronic; Exonic	p.G3030R	missense	Damaging	0	Probably Damaging	26.7	1.132e-06	879254215	NA	NA	NA	NA	RCV000473519.1; RCV000237051.1	NA	NA	NA	NA	SKCM_A97M-10A
11	108236192	C11orf65; ATM	Uncertain Significance	SNV	Intronic; Exonic	p.K3043T	missense	Damaging	0.03	Probably Damaging	25.7	0.000537	NA	NA	NA	NA	NA	NA	NA	NA	NA	NA	COAD_3518-10A
13	32890608	BRCA2	Uncertain Significance	SNV	Exonic	p.G4A	missense	NA	NA	Possibly Damaging	23.1	NA	587782137	NA	NA	0.003	NA	RCV000167014.2	NA	NA	NA	NA	BRCA_A26X-10A
13	32893253	BRCA2	Uncertain Significance	SNV	Exonic	p.S36F	missense	NA	NA	Probably Damaging	26.3	NA	730881554	NA	NA	0.002	NA	RCV000160130.2	NA	NA	NA	NA	KIRP_7062-11A
13	32893375	BRCA2	Uncertain Significance	SNV	Exonic	p.T77A	missense	NA	NA	Probably Damaging	25.9	0.0002228	80358500	NA	NA	0.002	NA	RCV000221509.1; RCV000485792.1; RCV000031361.4; RCV000043970.2; RCV000416556.1	NA	NA	NA	NA	BRCA_A0RH-10A
13	32899239	BRCA2	Uncertain Significance	SNV	Exonic	p.K115E	missense	NA	NA	Benign	15.82	NA	56242644	NA	NA	NA	NA	RCV000113438.1; RCV000044193.4; RCV000235137.1; RCV000129695.3	NA	NA	NA	NA	KIRC_4893-11A
13	32906949	BRCA2	Uncertain Significance	SNV	Exonic	p.S445Y	missense	NA	NA	Benign	26.2	NA	786202373	NA	NA	NA	NA	RCV000165146.1	NA	NA	1366394; 1366393	0.62	BRCA_AAT1-10A
13	32907098	BRCA2	Uncertain Significance	SNV	Exonic	p.A495P	missense	NA	NA	Benign	21	NA	80358437	NA	NA	0.001	NA	RCV000043815.2; RCV000112926.1	NA	NA	NA	NA	BRCA_A07R-10B
13	32907384	BRCA2	Uncertain Significance	SNV	Exonic	p.F590C	missense	NA	NA	Probably Damaging	27.9	0.0008166	80358459	NA	NA	0.002	NA	RCV000077265.5; RCV000486075.1; RCV000130772.3; RCV000043879.3	NA	NA	NA	NA	THCA_A3UT-10A
13	32907440	BRCA2	Uncertain Significance	SNV	Exonic	p.Q609E	missense	NA	NA	Benign	< 10	NA	80358472	NA	NA	0.001	NA	RCV000112982.1; RCV000043902.3; RCV000130263.3	NA	NA	NA	NA	UCEC_A3B0-10A
13	32907480	BRCA2	Uncertain Significance	SNV	Exonic	p.A622V	missense	NA	NA	Benign	22.3	NA	80358477	NA	NA	0.002	NA	RCV000043913.3; RCV000031348.5; RCV000129337.3; RCV000430639.1	NA	NA	NA	NA	KIRP_4104-10A	THCA_A45F-10A
13	32910883	BRCA2	Uncertain Significance	SNV	Exonic	p.K797N	missense	NA	NA	Benign	12.79	NA	587776462	NA	NA	0.001	NA	NA	NA	NA	NA	NA	UCEC_A1LX-10A
13	32911298	BRCA2	Uncertain Significance	Deletion	Exonic	p.A938fs*21	frameshift	NA	NA	NA	28	NA	80359351; 80359352	NA	0.032	0.002	CD951625 (DM)	RCV000044064.9; RCV000458791.1; RCV000238794.1; RCV000210161.1; RCV000160273.3; RCV000131102.4; RCV000240755.3; RCV000009907.9	600185	612555	219056; 1666629	0.43; 2.63	BRCA_A1F-11A
13	32911333	BRCA2	Uncertain Significance	SNV	Exonic	p.L947F	missense	NA	NA	Benign	< 10	NA	769971508	NA	NA	0.001	NA	RCV000462471.1	NA	NA	NA	NA	THCA_A4I9-11A
13	32911419	BRCA2	Uncertain Significance	SNV	Exonic	p.S976F	missense	NA	NA	Benign	14.05	NA	11571656	0.24	NA	0.073	NA	NA	NA	NA	NA	NA	BRCA_A66H-10A	UCS_A4PO-10A
13	32911536	BRCA2	Uncertain Significance	SNV	Exonic	p.K1015T	missense	NA	NA	Probably Damaging	26.1	7.998e-05	1000398743	NA	NA	NA	NA	NA	NA	NA	NA	NA	COAD_A8FL-10A
13	32911628	BRCA2	Uncertain Significance	SNV	Exonic	p.E1046K	missense	NA	NA	Possibly Damaging	23.8	0.004111	772342691	NA	NA	0.001	NA	NA	NA	NA	NA	NA	SKCM_A4Z2-10A
13	32911751	BRCA2	Uncertain Significance	SNV	Exonic	p.T1087S	missense	NA	NA	Benign	< 10	NA	775142613	NA	NA	0.001	NA	NA	NA	NA	NA	NA	THCA_A28V-10A
13	32911796	BRCA2	Uncertain Significance	SNV	Exonic	p.N1102Y	missense	NA	NA	Possibly Damaging	23.6	NA	28897719	NA	0.008	0.003	NA	RCV000044175.5; RCV000212227.1; RCV000163002.1; RCV000031414.6	NA	NA	NA	NA	THCA_A4K-10A
13	32911923	BRCA2	Uncertain Significance	SNV	Exonic	p.V1144G	missense	NA	NA	Benign	< 10	NA	80358587	NA	NA	0.001	NA	RCV000212228.2; RCV000044191.4; RCV000129914.3; RCV000083098.4	NA	NA	NA	NA	THCA_A4K9-11A
13	32912174	BRCA2	Uncertain Significance	SNV	Exonic	p.N1228D	missense	NA	NA	Possibly Damaging	17.81	NA	28897722	NA	NA	0.005	CM162743 (DM?)	RCV000163003.1; RCV000044242.7; RCV000031433.8; RCV000160221.3	NA	NA	NA	NA	SKCM_A1ZR-10A
13	32912331	BRCA2	Uncertain Significance	SNV	Exonic	p.D1280V	missense	NA	NA	Benign	19.64	NA	56337919	NA	NA	0.001	NA	RCV000044278.5; RCV000077315.4; RCV000167824.4; RCV000162783.1	NA	NA	NA	NA	KIRC_5689-11A
13	32912601	BRCA2	Uncertain Significance	SNV	Exonic	p.G1370A	missense	NA	NA	Benign	< 10	NA	587781406	NA	NA	0.001	NA	RCV000165589.1	NA	NA	NA	NA	KIRC_5097-11A
13	32912610	BRCA2	Uncertain Significance	SNV	Exonic	p.M1373T	missense	NA	NA	Benign	11.87	NA	750581150	NA	NA	0.001	NA	RCV000216455.1	NA	NA	NA	NA	SKCM_A29X-10A
13	32913062	BRCA2	Uncertain Significance	SNV	Exonic	p.F1524V	missense	NA	NA	Probably Damaging	26.1	4.688e-05	56386506	NA	0.008	0.002	CM1516496 (DM?)	RCV000167796.5; RCV000083108.5; RCV000044444.6; RCV000163006.1	NA	NA	NA	NA	BRCA_A18L-11A
13	32913132	BRCA2	Uncertain Significance	SNV	Exonic	p.D1547G	missense	NA	NA	Possibly Damaging	23.4	NA	NA	NA	NA	NA	NA	NA	NA	NA	NA	NA	BRCA_A6VO-10A
13	32913407	BRCA2	Uncertain Significance	SNV	Exonic	p.V1639I	missense	NA	NA	Benign	11.26	NA	80358716	NA	NA	0.001	NA	RCV000129029.2; RCV000044519.4; RCV000427785.1; RCV000031513.5; RCV000240704.1	NA	NA	NA	NA	SKCM_A8ZY-10A
13	32913573	BRCA2	Uncertain Significance	SNV	Exonic	p.R1694T	missense	NA	NA	Possibly Damaging	22.5	NA	753721331	NA	NA	0.001	NA	RCV000167215.2; RCV000461678.1	NA	NA	NA	NA	THCA_A2PW-10A
13	32913987	BRCA2	Uncertain Significance	SNV	Exonic	p.S1832C	missense	NA	NA	Probably Damaging	12.71	NA	138489917	0.02	0.008	0.002	NA	RCV000470070.1; RCV000129225.3; RCV000120329.1; RCV000031550.3	NA	NA	NA	NA	BRCA_A5D8-10A
13	32914007	BRCA2	Uncertain Significance	SNV	Exonic	p.V1839I	missense	NA	NA	Benign	< 10	NA	776630512	NA	NA	0.001	NA	NA	NA	NA	NA	NA	UCEC_A0MK-10A
13	32914134	BRCA2	Uncertain Significance	SNV	Exonic	p.K1881I	missense	NA	NA	Possibly Damaging	23.1	NA	398122537	NA	NA	0.001	NA	RCV000076937.2	NA	NA	NA	NA	COAD_6807-10A
13	32914164	BRCA2	Uncertain Significance	SNV	Exonic	p.A1891V	missense	NA	NA	Benign	15.85	NA	397507360	NA	NA	0.002	NA	RCV000160094.1; RCV000460706.1; RCV000031568.3	NA	NA	NA	NA	COAD_6963-10A
13	32914377	BRCA2	Uncertain Significance	SNV	Exonic	p.I1962T	missense	NA	NA	Benign	< 10	NA	NA	NA	NA	NA	NA	RCV000457036.1	NA	NA	NA	NA	BRCA_A73W-10A
13	32914429	BRCA2	Uncertain Significance	SNV	Exonic	p.S1979R	missense	NA	NA	Possibly Damaging	25.9	NA	28897737	NA	0.008	0.002	NA	RCV000160103.4; RCV000167183.2; RCV000077207.2; RCV000168414.2; RCV000031590.4	NA	NA	NA	NA	THCA_A3YD-10A
13	32914430	BRCA2	Uncertain Significance	SNV	Exonic	p.T1980P	missense	NA	NA	Probably Damaging	26.5	4.721e-05	55877890	NA	NA	0.001	NA	NA	NA	NA	NA	NA	SKCM_A4U8-10B
13	32914593	BRCA2	Uncertain Significance	SNV	Exonic	p.R2034H	missense	NA	NA	Benign	< 10	NA	80358849	NA	NA	0.001	CM074720 (DM?)	RCV000120341.1; RCV000083122.3; RCV000166225.2; RCV000044845.2	NA	NA	696738; 696739	0.35	UCEC_A11O-10A
13	32914652	BRCA2	Uncertain Significance	SNV	Exonic	p.A2054T	missense	NA	NA	Benign	20.2	NA	80358855	NA	NA	0.001	NA	RCV000167216.2	NA	NA	NA	NA	THCA_A2PW-10A
13	32914785	BRCA2	Uncertain Significance	SNV	Exonic	p.S2098F	missense	NA	NA	Benign	19.35	NA	80358867	NA	NA	0.002	NA	RCV000222689.1; RCV000255957.1; RCV000044890.3; RCV000113560.1	NA	NA	NA	NA	BRCA_A42T-10A
13	32915175	BRCA2	Uncertain Significance	SNV	Exonic	p.V2228A	missense	NA	NA	Benign	23.3	NA	80358894	NA	NA	0.002	NA	RCV000045017.3; RCV000166253.2; RCV000113629.1; RCV000236365.1	NA	NA	NA	NA	UCEC_A1O7-10A
13	32915204	BRCA2	Uncertain Significance	SNV	Exonic	p.D2238N	missense	NA	NA	Benign	22.7	5.861e-05	749590229	NA	NA	0.001	NA	NA	NA	NA	NA	NA	BRCA_A1F2-11A
13	32915305	BRCA2	Uncertain Significance	Deletion	Exonic	p.R2273del	in-frame	NA	NA	NA	13.77	NA	774306208	NA	NA	0.001	NA	NA	NA	NA	NA	NA	KIRP_8537-10A
13	32929032	BRCA2	Uncertain Significance	SNV	Exonic	p.N2348H	missense	NA	NA	Benign	< 10	NA	55742659	NA	NA	0.001	NA	RCV000484747.1	NA	NA	NA	NA	UCEC_A0MK-10A
13	32929047	BRCA2	Uncertain Significance	SNV	Exonic	p.G2353R	missense	NA	NA	Possibly Damaging	27.9	NA	80358935	NA	0.008	0.006	CM114782 (DM?)	RCV000294899.1; RCV000203630.4; RCV000130876.3; RCV000113701.4; RCV000120356.3	NA	NA	NA	NA	BRCA_A22H-10A	KIRC_5456-11A
13	32930663	BRCA2	Uncertain Significance	SNV	Exonic	p.L2512F	missense	NA	NA	Probably Damaging	33	0.0001629	80358980	NA	0.008	0.004	CM1618159 (DM?)	RCV000113773.3; RCV000212260.2; RCV000130690.3; RCV000045239.6	NA	NA	NA	NA	KIRP_A9KE-10A
13	32930688	BRCA2	Uncertain Significance	SNV	Exonic	p.R2520P	missense	NA	NA	Probably Damaging	34	0.001524	80358982	NA	NA	0.001	NA	RCV000122929.1; RCV000214969.1; RCV000479153.1	NA	NA	NA	NA	KIRC_4976-11A
13	32931973	BRCA2	Uncertain Significance	SNV	Exonic	p.E2571G	missense	NA	NA	Probably Damaging	32	2.831e-05	55689095	0.02	0.015	0.004	CM1512782 (DM?)	RCV000113807.1; RCV000130819.3; RCV000045293.6; RCV000195380.3	NA	NA	NA	NA	UCEC_A54A-10A
13	32936768	BRCA2	Uncertain Significance	SNV	Exonic	p.F2638L	missense	NA	NA	Probably Damaging	28.9	NA	764248927	NA	NA	0.003	NA	RCV000167304.2; RCV000480378.1	NA	NA	NA	NA	THCA_A4K1-11A
13	32937554	BRCA2	Uncertain Significance	SNV	Exonic	p.V2739I	missense	NA	NA	Benign	12.18	NA	80359069	NA	NA	0.002	CM151878 (DM?)	RCV000045453.4; RCV000214196.2; RCV000129733.3; RCV000077431.3	NA	NA	NA	NA	UCEC_A0U9-10A	UCEC_A0V8-10A
13	32937632	BRCA2	Uncertain Significance	SNV	Exonic	p.C2765G	missense	NA	NA	Probably Damaging	27.3	1.941e-05	768247528	NA	NA	0.002	NA	RCV000478794.1; RCV000226067.1; RCV000165936.1; RCV000239098.1	NA	NA	NA	NA	KIRC_3465-10A
13	32944563	BRCA2	Uncertain Significance	SNV	Exonic	p.A2786T	missense	NA	NA	Possibly Damaging	28	4.875e-05	80359077	NA	NA	0.006	CM087488 (DM?)	RCV000077436.4; RCV000220216.1; RCV000045489.3; RCV000130784.3	NA	NA	NA	NA	BRCA_A1HG-10A
13	32945100	BRCA2	Uncertain Significance	SNV	Exonic	p.E2832G	missense	NA	NA	Probably Damaging	33	2.455e-05	766623248	NA	NA	0.008	NA	NA	NA	NA	NA	NA	UCEC_A0VZ-10A
13	32945123	BRCA2	Uncertain Significance	SNV	Exonic	p.I2840V	missense	NA	NA	Benign	11.41	NA	80359103	NA	NA	0.002	CM065023 (DM)	RCV000132218.3; RCV000478553.1; RCV000045543.5; RCV000113953.1	NA	NA	NA	NA	THCA_A2P2-10A
13	32945144	BRCA2	Uncertain Significance	SNV	Exonic	p.E2847K	missense	NA	NA	Probably Damaging	34	2.612e-06	80359108	NA	NA	0.001	NA	RCV000479458.1; RCV000113958.1; RCV000045551.3	NA	NA	NA	NA	UCEC_A06L-10A
13	32950897	BRCA2	Uncertain Significance	SNV	Exonic	p.V2908G	missense	NA	NA	Probably Damaging	28.1	3.69e-05	28897753	NA	NA	0.002	NA	RCV000045608.5; RCV000077449.5; RCV000167857.5; RCV000131647.3	NA	NA	NA	NA	UCEC_A11E-10A
13	32953616	BRCA2	Uncertain Significance	SNV	Exonic	p.R2973C	missense	NA	NA	Probably Damaging	33	NA	45469092	NA	0.008	0.002	NA	RCV000428227.1; RCV000034469.1; RCV000045657.4; RCV000031776.7; RCV000163016.1	NA	NA	2071544; 2071543	10.53	KIRC_4900-11A
13	32953905	BRCA2	Uncertain Significance	SNV	Exonic	p.R2991H	missense	NA	NA	Benign	34	6.295e-05	80359150	NA	0.008	0.005	NA	RCV000435349.1; RCV000031783.6; RCV000131351.3; RCV000045676.4	NA	NA	NA	NA	BRCA_A0TQ-10A
13	32953923	BRCA2	Uncertain Significance	SNV	Exonic	p.Y2997C	missense	NA	NA	Benign	10.57	NA	770449225	NA	NA	0.001	NA	RCV000477608.1	NA	NA	NA	NA	BRCA_A441-10A
13	32954009	BRCA2	Uncertain Significance	SNV	Exonic	p.Q3026E	missense	NA	NA	Possibly Damaging	27.1	1.486e-06	80359159	NA	NA	0.002	NA	RCV000045705.3; RCV000129636.2; RCV000114041.1	NA	NA	NA	NA	SKCM_A263-10A
13	32954037	BRCA2	Uncertain Significance	SNV	Exonic	p.Y3035S	missense	NA	NA	Probably Damaging	27.9	0.009506	80359165	NA	0.008	0.005	CM118443 (DM?)	RCV000031794.5; RCV000120368.3; RCV000045717.7; RCV000130861.3	NA	NA	NA	NA	BRCA_A108-10A
13	32954039	BRCA2	Uncertain Significance	SNV	Exonic	p.Q3036E	missense	NA	NA	Benign	26.2	0.0007834	202155613	0.02	NA	0.003	NA	RCV000074559.4; RCV000344086.1; RCV000031795.4; RCV000223314.1; RCV000289162.1	NA	NA	NA	NA	BRCA_A12X-10A	BRCA_A26V-10A
13	32954275	BRCA2	Uncertain Significance	SNV	Exonic	p.K3083N	missense	NA	NA	Probably Damaging	26.8	NA	80359191	NA	NA	0.002	NA	RCV000114073.1; RCV000045758.6; RCV000131342.3; RCV000212287.2; RCV000472575.1	NA	NA	NA	NA	KIRP_5875-11A
13	32968934	BRCA2	Uncertain Significance	SNV	Exonic	p.A3122V	missense	NA	NA	Possibly Damaging	32	0.002636	571971903	0.02	NA	0.002	NA	RCV000205376.1; RCV000484126.1	NA	NA	NA	NA	THCA_A0ZJ-10A
13	32971042	BRCA2	Uncertain Significance	SNV	Exonic	p.D3170G	missense	NA	NA	Benign	11.72	NA	80359224	NA	NA	0.001	NA	RCV000045847.2; RCV000163018.1; RCV000440286.1; RCV000114127.2	NA	NA	NA	NA	BRCA_A26I-10A
13	32971071	BRCA2	Uncertain Significance	SNV	Exonic	p.L3180F	missense	NA	NA	Probably Damaging	29.9	0.005012	200598289	0.02	NA	0.002	CM1210132 (DM?)	RCV000077472.3; RCV000482475.1; RCV000165783.1; RCV000045851.2	NA	NA	NA	NA	BRCA_A12Y-10A
13	32971149	BRCA2	Uncertain Significance	SNV	Exonic	p.Q3206E	missense	NA	NA	Benign	< 10	NA	80359233	NA	NA	0.002	NA	RCV000045868.3; RCV000217224.1; RCV000031838.4	NA	NA	NA	NA	COAD_6964-10A
13	32972420	BRCA2	Uncertain Significance	SNV	Exonic	p.K3257R	missense	NA	NA	Benign	11.67	NA	55847618	NA	0.023	0.006	NA	RCV000167776.5; RCV000129187.3; RCV000045895.5; RCV000077474.3	NA	NA	NA	NA	UCEC_A6W4-10A
13	32972489	BRCA2	Uncertain Significance	SNV	Exonic	p.P3280H	missense	NA	NA	Probably Damaging	33	4.266e-05	80359246	NA	NA	0.002	NA	RCV000430520.1; RCV000077477.5; RCV000130774.3; RCV000045904.3	NA	NA	NA	NA	THCA_A3UT-10A
13	32972572	BRCA2	Uncertain Significance	SNV	Exonic	p.Y3308N	missense	NA	NA	Benign	10.23	NA	750818430	NA	NA	0.001	NA	NA	NA	NA	NA	NA	BRCA_A23C-10A
13	32972743	BRCA2	Uncertain Significance	Insertion	Exonic	p.V3365_S3366insNYI	in-frame	NA	NA	NA	0.816	NA	758307938	NA	NA	0.035	NA	NA	NA	NA	NA	NA	BRCA_A1A-10A
13	32972745	BRCA2	Uncertain Significance	Insertion	Exonic	p.S3366*	frameshift	NA	NA	NA	29.5	NA	730881599	NA	NA	0.035	NA	NA	NA	NA	NA	NA	BRCA_A1A-10A
13	32972852	BRCA2	Uncertain Significance	SNV	Exonic	p.T3401M	missense	NA	NA	Benign	23	NA	55853199	0.02	NA	0.003	HM971469 (DM)	RCV000132503.3; RCV000077247.5; RCV000043725.4; RCV000435257.1	NA	NA	3417537; 3417538	1.33	BRCA_A1F8-11B
13	48878068	RB1; LINC00441	Uncertain Significance	SNV	Promoter; Exonic	p.R7Q	missense	Tolerated	0.17	Possibly Damaging	17.29	0.004188	564059250	0.02	NA	NA	NA	NA	NA	NA	NA	NA	KIRP_A97G-10A
13	48878100	RB1; LINC00441	Uncertain Significance	SNV	Promoter; Exonic	p.A18S	missense	Tolerated	0.77	Benign	< 10	NA	528218090	0.06	NA	0	NA	RCV000226647.2	NA	NA	NA	NA	COAD_AB45-10A
17	29483047	NF1	Uncertain Significance	SNV	Exonic	p.T36S	missense	Tolerated	0.07	Benign	17.92	0.0001429	199966218	0.02	0.031	0.028	CM054793 (DM)	RCV000129384.3; RCV000196537.4	NA	NA	NA	NA	BRCA_A1RH-10A	SKCM_A3Y7-10A
17	29486054	NF1	Uncertain Significance	SNV	Exonic	p.K77N	missense	Damaging	0.05	Benign	16.36	NA	373563053	NA	0.008	0.003	NA	RCV000205241.3; RCV000129481.2	NA	NA	NA	NA	THCA_A0ZJ-10A	UCEC_A0JX-10B
17	29490355	NF1	Uncertain Significance	SNV	Exonic	p.C147F	missense	Tolerated	0.13	Benign	20.3	1.892e-06	763663904	NA	NA	0.001	NA	NA	NA	NA	NA	NA	UCEC_A3G9-10A
17	29527596	NF1	Uncertain Significance	SNV	Exonic	p.M349V	missense	Tolerated	0.72	Benign	11.58	0.0005768	776050648	NA	NA	0.002	NA	NA	NA	NA	NA	NA	KIRC_5121-11A
17	29528158	NF1	Uncertain Significance	SNV	Exonic	p.H389R	missense	Tolerated	0.39	Benign	11.88	0.0007244	149739570	NA	0.015	0.007	NA	RCV000204985.2; RCV000130738.3	NA	NA	NA	NA	BRCA_A5YL-10A
17	29546048	NF1	Uncertain Significance	SNV	Exonic	p.T518I	missense	Activating	1	Benign	13.18	0.001648	587782696	NA	NA	0.001	NA	RCV000132136.3	NA	NA	NA	NA	BRCA_A105-10A
17	29548888	NF1	Uncertain Significance	SNV	Exonic	p.Q554H	missense	Tolerated	0.44	Benign	23.6	0.003767	147594815	NA	0.008	0.001	NA	RCV000230263.1; RCV000223315.1	NA	NA	NA	NA	KIRC_5636-10A
17	29552243	NF1	Uncertain Significance	SNV	Exonic	p.R659Q	missense	Tolerated	0.19	Possibly Damaging	23	0.0001879	151138158	0.02	0.008	0.049	NA	RCV000163421.2	NA	NA	4065322; 4065321	0.34	KIRP_A83W-11A	THCA_A4B0-10A
17	29553699	NF1	Uncertain Significance	SNV	Exonic	p.T750A	missense	Damaging	0.04	Possibly Damaging	26.6	2.104e-05	748064845	NA	NA	0.001	NA	RCV000465924.1; RCV000165422.2	NA	NA	NA	NA	BRCA_A0WT-10A
17	29556084	NF1	Uncertain Significance	SNV	Exonic	p.M817I	missense	Tolerated	0.46	Benign	18.08	7.907e-06	NA	NA	NA	NA	NA	NA	NA	NA	NA	NA	KIRC_5689-11A
17	29556380	NF1	Uncertain Significance	SNV	Exonic	p.N916S	missense	Tolerated	0.45	Possibly Damaging	21.5	2.042e-05	765043916	NA	NA	0.002	NA	RCV000220288.1; RCV000226024.1	NA	NA	4384978; 4384979	0.16	SKCM_A3TU-10A
17	29556929	NF1	Uncertain Significance	SNV	Exonic	p.T976I	missense	Tolerated	0.08	Benign	22.9	7.745e-05	755404523	NA	NA	0.002	NA	NA	NA	NA	NA	NA	KIRP_7583-10A
17	29559093	NF1	Uncertain Significance	SNV	Exonic	p.D1067V	missense	Tolerated	0.2	Possibly Damaging	21.2	2.355e-05	746785904	NA	NA	0.469	NA	NA	NA	NA	NA	NA	COAD_AAT4-10A	KIRP_A4TM-10B
17	29559839	NF1	Uncertain Significance	SNV	Exonic	p.V1146I	missense	Tolerated	1	Benign	15.27	2.051e-06	201047812	NA	0.008	0.011	CM143376 (DM?)	RCV000129967.3; RCV000200527.4	NA	NA	NA	NA	THCA_A422-10A
17	29559887	NF1	Uncertain Significance	SNV	Exonic	p.M1162V	missense	Tolerated	0.61	Benign	21.1	1.95e-05	773968270	NA	NA	0.009	NA	RCV000206616.3	NA	NA	NA	NA	SKCM_A29E-10A
17	29562948	NF1	Uncertain Significance	SNV	Exonic	p.T1295A	missense	Tolerated	0.21	Benign	20.4	0.0003811	143836226	NA	0.008	0.01	NA	RCV000205468.3; RCV000428670.1; RCV000165261.2	NA	NA	NA	NA	SKCM_A2JE-10B	UCEC_A17L-10A
17	29587401	NF1	Uncertain Significance	SNV	Exonic	p.I1461T; p.I1482T	missense	Damaging	0	Benign	27.4	1.416e-05	746994734	NA	NA	0.002	NA	RCV000232352.2	NA	NA	NA	NA	THCA_A433-10A
17	29653227	NF1	Uncertain Significance	SNV	Exonic	p.N1721S; p.N1742S	missense	Tolerated	0.13	Benign	13.13	NA	745407845	NA	NA	0.004	CM1512958 (DM)	RCV000206576.1	NA	NA	NA	NA	KIRP_7840-10A
17	29653259	NF1	Uncertain Significance	SNV	Exonic	p.V1753I; p.V1732I	missense	Damaging	0.01	Possibly Damaging	27.6	3.214e-06	148540952	NA	0.008	0.003	NA	RCV000205990.1; RCV000130179.3	NA	NA	NA	NA	BRCA_A0WZ-10A
17	29654655	NF1	Uncertain Significance	SNV	Exonic	p.I1803V; p.I1782V	missense	Tolerated	0.24	Benign	17.7	1.914e-05	559910904	0.04	NA	0.002	NA	RCV000130513.1; RCV000472736.1	NA	NA	NA	NA	THCA_A4JZ-11A
17	29661949	NF1	Uncertain Significance	SNV	Exonic	p.Q1948L; p.Q1969L	missense	Tolerated	0.29	Benign	18.35	0.0007499	143502927	NA	0.031	0.002	NA	RCV000165418.2; RCV000233267.2	NA	NA	NA	NA	BRCA_A0CM-10A
17	29663677	NF1	Uncertain Significance	SNV	Exonic	p.I2058V; p.I2037V	missense	Tolerated	0.96	Benign	22.2	1.549e-05	201712827	NA	NA	0.012	NA	RCV000130497.3; RCV000205125.3; RCV000121636.1	NA	NA	NA	NA	THCA_A22Z-10A
17	29663807	NF1	Uncertain Significance	SNV	Exonic	p.P2080L; p.P2101L	missense	Damaging	0	Probably Damaging	29.9	1.832e-06	756746198	NA	NA	0.001	NA	NA	NA	NA	NA	NA	COAD_6317-10A
17	29664858	NF1	Uncertain Significance	SNV	Exonic	p.T2222A; p.T2201A	missense	Tolerated	0.61	Benign	< 10	NA	745945481	NA	NA	0.008	NA	RCV000205816.2; RCV000165324.2	NA	NA	NA	NA	KIRP_A9JE-10A
17	29665753	NF1	Uncertain Significance	SNV	Exonic	p.T2284I; p.T2263I	missense	Tolerated	0.06	Benign	18.51	0.002234	747881072	NA	NA	0.001	NA	NA	NA	NA	NA	NA	COAD_5861-10A
17	29667559	NF1	Uncertain Significance	SNV	Exonic	p.V2320M; p.V2299M	missense	Tolerated	0.08	Benign	23.3	0.00787	766323701	NA	NA	0.001	NA	NA	NA	NA	NA	NA	COAD_3660-11A
17	29667656	NF1	Uncertain Significance	SNV	Exonic	p.N2331S; p.N2352S	missense	Tolerated	0.14	Benign	24.4	1.186e-05	763082717	NA	NA	0.001	NA	RCV000206473.1	NA	NA	NA	NA	THCA_A237-10A
17	29677318	NF1	Uncertain Significance	SNV	Exonic	p.H2480R; p.H2459R	missense	Tolerated	0.49	Benign	12.95	0.00984	371151718	NA	0.008	0.002	CM143476 (DM?)	RCV000216591.1; RCV000217787.1	NA	NA	4065358; 4065357	0.34	BRCA_A27H-10A
17	29679325	NF1	Uncertain Significance	SNV	Exonic	p.Y2503C; p.Y2482C	missense	Tolerated	0.07	Benign	21.7	0.0006353	749006006	NA	NA	0.002	NA	NA	NA	NA	NA	NA	THCA_A22-10A
17	29679337	NF1	Uncertain Significance	SNV	Exonic	p.T2486I; p.T2507I	missense	Damaging	0.05	Benign	20.9	NA	149055633	NA	0.015	0.005	CM000819 (DM)	RCV000130522.3; RCV000475666.1; RCV000421743.1	NA	NA	NA	NA	KIRC_4164-11A
17	29683562	NF1	Uncertain Significance	SNV	Exonic	p.P2546R; p.P2567R	missense	Damaging	0.03	Probably Damaging	28.3	2.133e-06	754511534	NA	NA	0.001	NA	NA	NA	NA	NA	NA	SKCM_A2GL-10A
17	29683981	NF1	Uncertain Significance	SNV	Exonic	p.T2560S; p.T2581S	missense	Tolerated	1	Benign	24.2	4.217e-06	757632129	NA	NA	0.002	NA	RCV000205551.1; RCV000165823.2	NA	NA	NA	NA	COAD_4952-10A
17	29687560	NF1	Uncertain Significance	SNV	Exonic	p.I2739T; p.I2718T	missense	Damaging	0	Benign	25.9	3.444e-05	752541243	NA	NA	0.005	NA	RCV000226237.2; RCV000163527.2	NA	NA	NA	NA	KIRC_6032-11A	KIRP_A895-10A
17	29701048	NF1	Uncertain Significance	SNV	Exonic	p.V2799I; p.V2778I	missense	Tolerated	0.66	Possibly Damaging	23.8	8.433e-05	377393842	NA	0.008	0.007	NA	RCV000163718.2; RCV000233106.2; RCV000480546.1	NA	NA	NA	NA	UCS_A4WF-10A
17	41197711	BRCA1	Uncertain Significance	SNV	Exonic; ncRNA; 3'UTR	p.P1812R; p.P1880R; p.P755R; p.P1859R	missense	NA	NA	Benign	24	NA	80357322	NA	NA	0.002	NA	RCV000168527.5; RCV000112706.2; RCV000195347.2; RCV000162995.2	NA	NA	NA	NA	BRCA_A251-10A
17	41197756	BRCA1	Uncertain Significance	SNV	Exonic; ncRNA; 3'UTR	p.L1797P; p.L740P; p.L1865P; p.L1844P	missense	Tolerated	0.11	Probably Damaging	27.1	NA	80357323	NA	NA	0.002	NA	RCV000484935.1	NA	NA	NA	NA	KIRC_5461-11A
17	41197783	BRCA1	Uncertain Significance	SNV	Exonic; ncRNA; 3'UTR	p.R1835Q; p.R1856Q; p.R1788Q; p.R731Q	missense	Damaging	0.02	Probably Damaging	34	0.0008166	273902776	NA	NA	0.002	NA	RCV000112685.1; RCV000120265.1; RCV000240743.1; RCV000049023.3; RCV000130437.3	NA	NA	NA	NA	KIRP_7997-10A
17	41201142	BRCA1	Uncertain Significance	SNV	Exonic; Intronic; ncRNA	p.G1754D; p.G697D; p.G1822D; p.G1801D	missense	Tolerated	1	Benign	11.15	NA	531210457	0.02	NA	0.004	NA	RCV000160007.1; RCV000132269.3; RCV000461010.1	NA	NA	5852609; 5852608	1.28	BRCA_A1AS-10A
17	41201187	BRCA1	Uncertain Significance	SNV	Exonic; Intronic; ncRNA	p.L1786P; p.L1739P; p.L1807P; p.L682P	missense	Damaging	0.01	Benign	26.1	0.002037	398122697	NA	NA	0.001	NA	RCV000465437.1; RCV000077166.3; RCV000159852.2	NA	NA	NA	NA	BRCA_A18V-11A
17	41209130	BRCA1	Uncertain Significance	SNV	Exonic; ncRNA	p.D1760G; p.D1692G; p.D1739G; p.D635G	missense	Damaging	0	Benign	24.6	0.00317	80357227	NA	NA	NA	CM034008 (DM)	RCV000484882.1; RCV000112569.1; RCV000048867.3	NA	NA	NA	NA	BRCA_A8LV-10A
17	41215354	BRCA1	Uncertain Significance	SNV	Exonic; ncRNA	p.N1730S; p.N1751S; p.N1683S; p.N626S	missense	Tolerated	0.14	Benign	14.69	NA	80357171	NA	NA	0.002	NA	RCV000132266.2; RCV000077607.3; RCV000048847.4; RCV000235134.2	NA	NA	NA	NA	THCA_A28X-10A
17	41215948	BRCA1	Uncertain Significance	SNV	Exonic; ncRNA	p.R1652W; p.R1720W; p.R1699W; p.R595W	missense	Damaging	0	Probably Damaging	35	NA	55770810	NA	0.008	0.002	CM041706 (DM)	RCV000159999.3; RCV000457515.1; RCV000148390.1; RCV000191041.1; RCV000131821.3; RCV000239322.1; RCV000048789.6; RCV000077595.5	NA	NA	NA	NA	BRCA_A12K-10A	BRCA_A5ZV-10A
17	41219631	BRCA1	Uncertain Significance	SNV	Exonic; ncRNA	p.K1690Q; p.K586Q; p.K1643Q; p.K1711Q	missense	Tolerated	0.1	Benign	23.6	NA	397507239	NA	NA	0.004	CM042678 (DM?)	RCV000077592.3; RCV000130370.3; RCV000048756.5; RCV000225765.1; RCV000240688.1	NA	NA	NA	NA	THCA_A3MD-10A
17	41219708	BRCA1	Uncertain Significance	SNV	Exonic; ncRNA	p.L1664P; p.L1617P; p.L1685P; p.L560P	missense	Tolerated	0.12	Benign	18.33	NA	80357314	NA	NA	0.001	NA	RCV000031202.7; RCV000221221.1; RCV000048731.5; RCV000212191.1	NA	NA	NA	NA	BRCA_A2FM-11B
17	41223174	BRCA1	Uncertain Significance	SNV	Exonic; ncRNA	p.E1607A; p.E1586A; p.E1539A; p.E482A	missense	Tolerated	0.51	Benign	< 10	NA	765189603	NA	NA	0.001	NA	NA	NA	NA	NA	NA	KIRP_A5W9-10A
17	41223202	BRCA1	Uncertain Significance	SNV	Exonic; ncRNA	p.S1577P; p.S1530P; p.S473P; p.S1598P	missense	Tolerated	0.15	Benign	11.33	NA	80356909	NA	NA	0.002	CM064999 (DM?)	RCV000212185.2; RCV000048643.5; RCV000131514.3; RCV000077585.4	NA	NA	NA	NA	UCS_A4WA-10B
17	41234517	BRCA1	Uncertain Significance	SNV	Exonic; ncRNA	p.H1374Y; p.H318Y; p.H1421Y	missense	Tolerated	0.07	Benign	26.2	NA	80357013	NA	NA	0.002	CM124685 (DM?)	RCV000112306.1; RCV000131530.3; RCV000048506.3; RCV000174360.1	NA	NA	NA	NA	KIRC_5183-11A
17	41243487	BRCA1	Uncertain Significance	SNV	Exonic; Intronic; ncRNA	p.N1354T; p.N1307T	missense	Tolerated	0.91	Benign	12.54	NA	767246037	NA	NA	0.001	NA	NA	NA	NA	NA	NA	BRCA_A1AO-10A
17	41243512	BRCA1	Uncertain Significance	SNV	Exonic; Intronic; ncRNA	p.E1299K; p.E1346K	missense	Tolerated	0.21	Benign	25.2	0.008433	80357407	NA	0.008	0.005	NA	RCV000195344.3; RCV000048414.6; RCV000031142.6; RCV000164474.1	NA	NA	6019339	100	KIRC_5711-11A
17	41243512	BRCA1	Uncertain Significance	SNV	Exonic; Intronic; ncRNA	p.E1299K; p.E1346K	missense	Tolerated	0.21	Benign	25.2	0.008433	80357407	NA	0.008	0.005	NA	RCV000195344.3; RCV000048414.6; RCV000031142.6; RCV000164474.1	NA	NA	6019339	100	KIRC_5711-11A
17	41243512	BRCA1	Uncertain Significance	SNV	Exonic; Intronic; ncRNA	p.E1299K; p.E1346K	missense	Tolerated	0.21	Benign	25.2	0.008433	80357407	NA	0.008	0.005	NA	RCV000195344.3; RCV000048414.6; RCV000031142.6; RCV000164474.1	NA	NA	6019339	100	BRCA_A244-10A
17	41243512	BRCA1	Uncertain Significance	SNV	Exonic; Intronic; ncRNA	p.E1299K; p.E1346K	missense	Tolerated	0.21	Benign	25.2	0.008433	80357407	NA	0.008	0.005	NA	RCV000195344.3; RCV000048414.6; RCV000031142.6; RCV000164474.1	NA	NA	6019339	100	BRCA_A244-10A
17	41243891	BRCA1	Uncertain Significance	SNV	Exonic; Intronic; ncRNA	p.E1172D; p.E1219D	missense	Tolerated	0.2	Possibly Damaging	25.7	NA	80356876	NA	0.008	0.002	CM960179 (DM?)	RCV000148382.1; RCV000131238.3; RCV000077226.2; RCV000031118.5; RCV000048275.6; RCV000203654.3	NA	NA	NA	NA	KIRC_4993-11A
17	41244100	BRCA1	Uncertain Significance	SNV	Exonic; Intronic; ncRNA	p.P1150S; p.P1103S	missense	Tolerated	0.16	Possibly Damaging	26	0.0001667	80357272	0.08	NA	0.009	CM041694 (DM)	RCV000240742.1; RCV000131184.3; RCV000112099.1; RCV000168502.3; RCV000483961.1	NA	NA	NA	NA	BRCA_A27B-10A	SKCM_A57M-10A
17	41244882	BRCA1	Uncertain Significance	SNV	Exonic; Intronic; ncRNA	p.S842F; p.S889F	missense	Damaging	0.01	Possibly Damaging	23.3	NA	769712441	NA	NA	0.001	NA	RCV000482278.1; RCV000166405.2; RCV000232849.2	NA	NA	NA	NA	KIRC_5461-11A
17	41244886	BRCA1	Uncertain Significance	SNV	Exonic; Intronic; ncRNA	p.H888Y; p.H841Y	missense	Tolerated	1	Benign	< 10	NA	80357480	NA	NA	0.004	CM1612900 (DM?)	RCV000167799.4; RCV000047914.5; RCV000111910.1; RCV000129905.3	NA	NA	NA	NA	THCA_A0ZE-10A
17	41245186	BRCA1	Uncertain Significance	SNV	Exonic; Intronic; ncRNA	p.V788I; p.V741I	missense	Tolerated	0.09	Benign	< 10	NA	80357060	NA	NA	0.001	NA	RCV000111835.1; RCV000047816.2; RCV000131669.3	NA	NA	NA	NA	SKCM_A1HY-10A
17	41245197	BRCA1	Uncertain Significance	SNV	Exonic; Intronic; ncRNA	p.S784L; p.S737L	missense	Damaging	0.01	Probably Damaging	26.6	0.006457	55914168	0.02	NA	0.016	NA	RCV000047809.6; RCV000031045.5; RCV000203625.3; RCV000131345.3	NA	NA	NA	NA	SKCM_A29V-10A
17	41245390	BRCA1	Uncertain Significance	SNV	Exonic; Intronic; ncRNA	p.E673K; p.E720K	missense	Tolerated	0.24	Probably Damaging	22.9	NA	80356875	NA	NA	0.002	NA	RCV000047736.2; RCV000077506.3; RCV000164061.1	NA	NA	NA	NA	BRCA_A1IJ-10A
17	41245669	BRCA1	Uncertain Significance	SNV	Exonic; Intronic; ncRNA	p.V627I; p.V580I	missense	Tolerated	0.17	Benign	23.7	NA	80357425	NA	NA	0.002	NA	RCV000111712.1; RCV000130566.3; RCV000344730.1; RCV000047616.3	NA	NA	NA	NA	THCA_A236-10A
17	41245683	BRCA1	Uncertain Significance	SNV	Exonic; Intronic; ncRNA	p.A622V; p.A575V	missense	Damaging	0.04	Benign	21.1	NA	56039126	NA	0.008	0.005	CM076031 (DM)	RCV000111700.2; RCV000047610.7; RCV000167782.4; RCV000162564.1; RCV000148408.1	NA	NA	3387920; 979742	0.22; 0.27	BRCA_A0T0-10A	UCEC_A2KS-10A
17	41245776	BRCA1	Uncertain Significance	SNV	Exonic; Intronic; ncRNA	p.I591T; p.I544T	missense	Tolerated	0.19	Possibly Damaging	22.8	NA	80356859	NA	NA	0.001	NA	RCV000047580.2; RCV000438467.1; RCV000083172.4; RCV000220799.1	NA	NA	NA	NA	BRCA_A1XU-10A
17	41246014	BRCA1	Uncertain Significance	SNV	Exonic; Intronic; ncRNA	p.L465V; p.L512V	missense	Tolerated	0.07	Probably Damaging	22	0.008511	41286294	NA	NA	0.001	NA	RCV000198821.1; RCV000130372.2; RCV000483013.1	NA	NA	NA	NA	BRCA_A0DE-10A
17	41246164	BRCA1	Uncertain Significance	SNV	Exonic; Intronic; ncRNA	p.G462R; p.G415R	missense	Damaging	0.01	Probably Damaging	25.4	0.0003296	80357221	NA	0.008	0.003	CM107497 (DM)	RCV000129965.3; RCV000148410.1; RCV000047451.3; RCV000289723.1; RCV000077488.3	NA	NA	NA	NA	SKCM_A694-10A
17	41246215	BRCA1	Uncertain Significance	SNV	Exonic; Intronic; ncRNA	p.E445Q; p.E398Q	missense	Damaging	0.01	Probably Damaging	17.7	NA	80356915	NA	NA	0.004	NA	RCV000129529.3; RCV000347705.1; RCV000047421.2; RCV000111589.1	NA	NA	NA	NA	BRCA_A092-10A	BRCA_A1E-10A
17	41246473	BRCA1	Uncertain Significance	SNV	Exonic; Intronic; ncRNA	p.P312S; p.P359S	missense	Tolerated	0.19	Benign	< 10	NA	767666190	NA	NA	0.001	NA	RCV000460505.1; RCV000238881.1	NA	NA	NA	NA	COAD_2672-11A
17	41246553	BRCA1	Uncertain Significance	SNV	Exonic; Intronic; ncRNA	p.R285Q; p.R332Q	missense	Activating	1	Benign	< 10	NA	80357464	0.02	NA	0.002	CM1411268 (DM)	RCV000195399.2; RCV000049216.6; RCV000129927.3; RCV000111525.1	NA	NA	5008016; 5008015	0.55	SKCM_A1ZQ-10A
17	41246584	BRCA1	Uncertain Significance	SNV	Exonic; Intronic; ncRNA	p.A322P; p.A275P	missense	Tolerated	0.14	Possibly Damaging	22.6	NA	80357252	NA	NA	0.002	NA	RCV000049206.4; RCV000218097.1; RCV000083228.4; RCV000483940.1	NA	NA	NA	NA	KIRC_5102-11A
17	41246662	BRCA1	Uncertain Significance	SNV	Exonic; Intronic; ncRNA	p.R296G; p.R249G	missense	Damaging	0.03	Benign	22.9	NA	748675395	NA	NA	0.001	NA	NA	NA	NA	NA	NA	KIRC_5116-11A
17	41247878	BRCA1	Uncertain Significance	SNV	Exonic; ncRNA	p.D219N; p.D172N	missense	Activating	1	Benign	< 10	NA	273902779	NA	NA	0.001	NA	RCV000130801.2; RCV000222865.1; RCV000482679.1; RCV000112756.1; RCV000049080.2	NA	NA	NA	NA	UCEC_A13C-10A
17	41247892	BRCA1	Uncertain Significance	SNV	Exonic; ncRNA	p.D167G; p.D214G	missense	Tolerated	0.36	Benign	< 10	NA	55680408	NA	0.008	0.002	NA	RCV000049077.5; RCV000168485.4; RCV000031270.4; RCV000225499.1; RCV000132068.3	NA	NA	NA	NA	BRCA_A14Z-10A
17	41256931	BRCA1	Uncertain Significance	SNV	Exonic; ncRNA	p.E85D; p.E38D	missense	Tolerated	0.51	Possibly Damaging	23.4	NA	756499058	NA	NA	0.001	NA	RCV000220243.1	NA	NA	NA	NA	UCEC_A16V-10A
17	41256956	BRCA1	Uncertain Significance	SNV	Exonic; ncRNA	p.T77M; p.T30M	missense	Damaging	0.04	Probably Damaging	32	0.0003793	80357209	NA	NA	0.002	NA	RCV000216581.1; RCV000077514.3; RCV000484783.1; RCV000047793.2	NA	NA	NA	NA	THCA_A3Z-11A
17	41276053	NBR2; BRCA1	Uncertain Significance	SNV	Promoter; Exonic; 5'UTR; ncRNA	p.I21V	missense	Tolerated	0.19	Benign	20.3	NA	80357406	NA	NA	0.001	CM940171 (DM?)	RCV000049072.2; RCV000131702.2; RCV000111663.1	NA	NA	NA	NA	BRCA_A5D6-10A
17	41276095	NBR2; BRCA1	Uncertain Significance	SNV	Promoter; Exonic; 5'UTR; ncRNA	p.R7C	missense	Damaging	0.02	Benign	26.1	NA	80356994	NA	0.008	0.002	CM1211132 (DM?)	RCV000130702.3; RCV000047676.6; RCV000031021.5; RCV000428757.1	NA	NA	NA	NA	COAD_A022-11A
17	7572989	TP53	Uncertain Significance	SNV	Exonic; 3'UTR	p.G374R; p.G242R; p.G215R; p.G335R	missense	Tolerated	0.06	Benign	21.9	NA	587781858	NA	NA	0.001	NA	RCV000217404.1; RCV000235558.1	NA	NA	NA	NA	BRCA_A54O-10A
17	7573934	TP53	Uncertain Significance	SNV	Exonic; 3'UTR	p.H326Y; p.H206Y; p.H365Y; p.H233Y	missense	Tolerated	0.7	Possibly Damaging	21.8	NA	267605075	NA	NA	0.001	CM031388 (DM)	RCV000129635.3	NA	NA	NA	NA	KIRC_5008-11A
17	7574002	TP53	Uncertain Significance	SNV	Exonic; 3'UTR	p.R342Q; p.R183Q; p.R303Q; p.R210Q	missense	Tolerated	0.35	Benign	22.3	NA	375338359	NA	0.008	0.003	NA	RCV000213668.1; RCV000478259.1	NA	NA	45278	0.9	KIRC_3311-11A
17	7577505	TP53	Uncertain Significance	SNV	Exonic	p.D100G; p.D220G; p.D127G; p.D259G	missense	Tolerated	0.41	Benign	23	NA	745425759	NA	NA	0.001	NA	RCV000168379.1	NA	NA	45615	1.64	THCA_A2PX-10A
17	7577538	TP53	Uncertain Significance	SNV	Exonic	p.R89Q; p.R209Q; p.R116Q; p.R248Q	missense	Damaging	0.05	Possibly Damaging	34	0.0002265	11540652	NA	0.008	0.006	CM920675 (DM)	RCV000115736.7; RCV000435533.1; RCV000445235.1; RCV000441226.1; RCV000197114.3; RCV000421893.1; RCV000424869.1; RCV000437291.1; RCV000420303.1; RCV000426233.1; RCV000421194.1; RCV000179773.1; RCV000419135.1; RCV000427709.1; RCV000445244.1; RCV000420727.1; RCV000433424.1; RCV000428591.1; RCV000437518.1; RCV000426359.1; RCV000439963.1; RCV000148913.1; RCV000013150.22; RCV000235221.2; RCV000417916.1…	191170	151623	10662; 99602; 3356964; 87196; 99020; 1640830	1.77; 1.90; 4.05; 2.33	UCEC_A2H7-10A
17	7578555	TP53	Uncertain Significance	Insertion	Splice Site; 5'UTR	NA	NA	NA	NA	NA	26.2	0.0001466	751253294	NA	0.016	0.002	NA	RCV000235779.2; RCV000165040.2; RCV000232667.1	NA	NA	5879594; 5879597; 5879598; 5879596; 5879595	0.16	UCEC_A059-10A
17	7579365	TP53	Uncertain Significance	SNV	Promoter; Exonic	p.G108S; p.G69S	missense	Tolerated	0.15	Benign	24.8	NA	587782461	NA	NA	0.002	NA	RCV000458425.1; RCV000483637.1; RCV000131548.4	NA	NA	4384949; 4384950; 4384952; 4384951; 44037	0.60; 0.46	BRCA_A42T-10A
17	7579368	TP53	Uncertain Significance	SNV	Promoter; Exonic	p.Y68H; p.Y107H	missense	Tolerated	0.56	Benign	22.9	NA	368771578	0.02	0.008	0.007	NA	RCV000128936.6; RCV000460800.1; RCV000231598.2; RCV000235219.2; RCV000411273.1	NA	NA	3734765	3.57	KIRP_4117-10A
17	7579548	TP53	Uncertain Significance	SNV	Promoter; Exonic	p.P47S; p.P8S	missense	Tolerated	0.39	Benign	< 10	NA	1800371	0.559	0.515	0.172	CM052370 (DFP)	RCV000172826.1; RCV000463583.1; RCV000036530.4; RCV000131567.4; RCV000203736.3	NA	NA	NA	NA	BRCA_A0WX-10A	BRCA_A0WZ-10A	BRCA_A2DF-10C	BRCA_A2DO-10D	BRCA_AA15-10A	COAD_A8YK-10A	KIRP_4116-10A	KIRP_7583-10A	SKCM_A1Q3-10A	SKCM_A51J-10A	THCA_A4EU-10A	UCEC_A2HR-10A	UCEC_A3GI-10A	UCEC_A6W3-10A	UCS_A4PO-10A	UCS_A59F-10A
17	7579706	TP53	Uncertain Significance	Deletion	Promoter; Exonic; 5'UTR	p.N30del	in-frame	NA	NA	NA	14.56	NA	587782270	NA	NA	0.002	NA	RCV000131064.4; RCV000213045.1; RCV000227012.1	NA	NA	NA	NA	KIRP_A8Y-10A
17	7579706	TP53	Uncertain Significance	Deletion	Promoter; Exonic; 5'UTR	p.N30del	in-frame	NA	NA	NA	14.56	NA	587782270	NA	NA	0.002	NA	RCV000131064.4; RCV000213045.1; RCV000227012.1	NA	NA	NA	NA	KIRC_3373-11A
17	7579706	TP53	Uncertain Significance	Deletion	Promoter; Exonic; 5'UTR	p.N30del	in-frame	NA	NA	NA	14.56	NA	587782270	NA	NA	0.002	NA	RCV000131064.4; RCV000213045.1; RCV000227012.1	NA	NA	NA	NA	KIRP_A8Y-10A
17	7579706	TP53	Uncertain Significance	Deletion	Promoter; Exonic; 5'UTR	p.N30del	in-frame	NA	NA	NA	14.56	NA	587782270	NA	NA	0.002	NA	RCV000131064.4; RCV000213045.1; RCV000227012.1	NA	NA	NA	NA	KIRC_3373-11A
17	7579909	TP53	Uncertain Significance	SNV	Promoter; Exonic; 5'UTR	p.E2K	missense	Damaging	0.01	Benign	27	0.005848	769884991	NA	NA	0.001	NA	NA	NA	NA	5880108	1.96	COAD_A56B-10A
18	48573436	SMAD4	Uncertain Significance	SNV	Exonic	p.T7M	missense	Damaging	0.01	Possibly Damaging	24.6	2.704e-06	372316981	NA	0.008	0.007	NA	RCV000236904.1; RCV000162438.2; RCV000196213.4	NA	NA	NA	NA	COAD_3655-11A
18	48581261	SMAD4	Uncertain Significance	SNV	Exonic	p.R189C	missense	Tolerated	0.17	Benign	23.6	NA	140743238	0.1	0.154	0.036	NA	RCV000217226.1; RCV000196842.5; RCV000034711.1; RCV000115884.6; RCV000122057.3	NA	NA	NA	NA	KIRP_A93Y-10A
18	48581262	SMAD4	Uncertain Significance	SNV	Exonic	p.R189H	missense	Tolerated	0.51	Benign	22.9	0.0001538	759288477	NA	NA	0.003	NA	NA	NA	NA	NA	NA	COAD_A02O-11A
18	48581360	SMAD4	Uncertain Significance	SNV	Exonic	p.T222A	missense	Tolerated	0.6	Benign	10.53	0.0002951	770461626	NA	NA	0.001	NA	NA	NA	NA	NA	NA	KIRP_5886-11A
18	48604751	SMAD4	Uncertain Significance	SNV	Exonic	p.I525V	missense	Tolerated	0.24	Benign	11.91	9.162e-06	149755320	NA	0.085	0.07	CM135259 (DM)	RCV000123259.6; RCV000148889.1; RCV000115882.7; RCV000327173.1; RCV000383039.1; RCV000034710.1; RCV000291015.1; RCV000213006.3	NA	NA	NA	NA	BRCA_A2DM-10C	BRCA_A62X-10A	BRCA_AALI-10A	KIRC_4865-11A	SKCM_A2GM-10A	SKCM_A3MV-10A
19	45855573	ERCC2	Uncertain Significance	SNV	Exonic	p.R695H	missense	Tolerated	0.07	Benign	35	0.0003681	746618110	NA	NA	0.002	NA	NA	NA	NA	NA	NA	THCA_A4O8-10A
19	45855601	ERCC2	Uncertain Significance	SNV	Exonic	p.R686C	missense	Damaging	0	Probably Damaging	34	0.0002339	144277365	NA	0.023	0.01	NA	NA	NA	NA	NA	NA	BRCA_A2FV-10A
19	45855903	ERCC2	Uncertain Significance	SNV	Exonic	p.R636Q	missense	Damaging	0	Probably Damaging	34	3.573e-06	374133290	NA	0.008	0.002	NA	NA	NA	NA	NA	NA	THCA_A39R-10A
19	45856370	ERCC2	Uncertain Significance	SNV	Exonic	p.R601Q	missense	Damaging	0	Probably Damaging	32	2.399e-06	140522180	NA	0.015	0.018	CM1610727 (FP)	RCV000120769.1	NA	NA	NA	NA	SKCM_A29G-10A	SKCM_A3ES-10A
19	45856395	ERCC2	Uncertain Significance	SNV	Exonic	p.G593R	missense	Damaging	0	Probably Damaging	32	2.399e-06	759307982	NA	NA	0.002	NA	NA	NA	NA	NA	NA	SKCM_A8K1-10A
19	45858005	ERCC2	Uncertain Significance	SNV	Exonic	p.A550T	missense	Tolerated	0.07	Benign	24.7	3.396e-06	NA	NA	NA	NA	NA	NA	NA	NA	NA	NA	UCEC_A8CV-10A
19	45858008	ERCC2	Uncertain Significance	SNV	Exonic	p.V549M	missense	Damaging	0.03	Possibly Damaging	34	3.396e-06	199778239	0.02	NA	0.005	NA	NA	NA	NA	NA	NA	KIRP_6846-10A
19	45858047	ERCC2	Uncertain Significance	SNV	Exonic	p.V536M	missense	Damaging	0	Probably Damaging	34	3.396e-06	142568756	NA	0.015	0.023	CM1610726 (FP)	NA	NA	NA	NA	NA	KIRP_A7SS-10A
19	45858956	ERCC2	Uncertain Significance	SNV	Exonic	p.I504V	missense	Tolerated	0.48	Benign	14.63	NA	753317794	NA	NA	0.001	NA	NA	NA	NA	NA	NA	KIRP_A9J6-10A
19	45860530	ERCC2	Uncertain Significance	SNV	Exonic	p.M493V	missense	Tolerated	0.21	Benign	14.15	NA	769095908	NA	NA	0.007	NA	NA	NA	NA	NA	NA	THCA_A1CU-10A
19	45860626	ERCC2	Uncertain Significance	SNV	Exonic	p.L461V	missense	Damaging	0	Possibly Damaging	25.3	2.014e-05	121913016	0.14	0.023	0.134	CM940373 (DM)	RCV000171546.4; RCV000018267.26; RCV000120764.1	126340	278730; 601675	NA	NA	BRCA_A0D3-10A	COAD_6652-10A	SKCM_A2MR-10A
19	45860770	ERCC2	Uncertain Significance	SNV	Exonic	p.V447I	missense	Tolerated	0.36	Benign	23.1	1.563e-05	141457460	0.08	0.023	0.024	NA	NA	NA	NA	NA	NA	KIRC_4899-11A
19	45860897	ERCC2	Uncertain Significance	SNV	Exonic	p.L433P	missense	Damaging	0	Probably Damaging	32	2.618e-05	NA	NA	NA	NA	NA	NA	NA	NA	NA	NA	BRCA_AAT1-10A
19	45860918	ERCC2	Uncertain Significance	SNV	Exonic	p.P426L	missense	Tolerated	0.06	Benign	34	2.838e-06	377739888	NA	0.008	0.018	NA	NA	NA	NA	NA	NA	BRCA_A66U-10A
19	45862140	ERCC2	Uncertain Significance	SNV	Intronic; Exonic	p.N399T	missense	Damaging	0	Benign	14.31	NA	749301975	NA	NA	0.001	NA	NA	NA	NA	NA	NA	UCEC_A167-10A
19	45862149	ERCC2	Uncertain Significance	SNV	Intronic; Exonic	p.S396N	missense	Tolerated	0.09	Benign	11.85	NA	180850149	0.04	NA	0.007	NA	NA	NA	NA	NA	NA	BRCA_A12K-10A
19	45864826	ERCC2	Uncertain Significance	SNV	Exonic	p.T398I; p.T374I	missense	Tolerated	0.23	Benign	22.8	2.275e-06	756881748	NA	NA	0.003	NA	NA	NA	NA	NA	NA	COAD_6648-10A
19	45867247	ERCC2	Uncertain Significance	SNV	Exonic	p.Q292E; p.Q316E	missense	Tolerated	0.67	Benign	< 10	NA	757790912	NA	NA	0.015	NA	RCV000336577.1	NA	NA	5973020; 5973019	5	COAD_2675-10A
19	45867568	ERCC2	Uncertain Significance	SNV	Exonic	p.M223T; p.M247T	missense	Damaging	0	Possibly Damaging	26.2	4.457e-05	372176415	NA	0.008	0.002	NA	RCV000309817.1	NA	NA	NA	NA	UCEC_A2OP-10A
19	45867575	ERCC2	Uncertain Significance	SNV	Exonic	p.D221N; p.D245N	missense	Tolerated	0.06	Benign	34	5.383e-06	777291413	NA	NA	0.004	NA	NA	NA	NA	4591416; 4591417	4.35	COAD_3527-10A
19	45867576	ERCC2	Uncertain Significance	SNV	Exonic	p.I220M; p.I244M	missense	Damaging	0.03	Possibly Damaging	26.8	NA	373375265	NA	NA	0.003	NA	NA	NA	NA	NA	NA	THCA_A3BP-10A
19	45868091	ERCC2	Uncertain Significance	Deletion	Intronic	NA	NA	NA	NA	NA	24.3	0.003917	762309206	NA	0.064	0.005	CD013908 (DM)	RCV000454224.1; RCV000454337.1	NA	NA	NA	NA	BRCA_A259-10A	BRCA_A8OR-10A
19	45868145	ERCC2	Uncertain Significance	SNV	Exonic	p.A182V; p.A158V	missense	Tolerated	0.35	Benign	22.1	0.001517	142936491	0.04	0.023	0.062	NA	RCV000358437.1; RCV000120786.1	NA	NA	NA	NA	BRCA_A1A-10A	UCEC_A179-10A	UCEC_A1GV-10A
19	45871940	ERCC2	Uncertain Significance	SNV	Exonic	p.P79L; p.P103L	missense	Tolerated	0.21	Benign	12.23	NA	142462393	NA	0.008	0.004	NA	RCV000354908.1	NA	NA	NA	NA	BRCA_A1X7-10A
19	45873404	ERCC2	Uncertain Significance	SNV	Exonic	p.T7M; p.T31M	missense	Damaging	0.01	Possibly Damaging	33	6.637e-06	374798062	NA	0.008	0.001	NA	NA	NA	NA	NA	NA	KIRP_A9PP-10A
2	190656569	PMS1	Uncertain Significance	SNV	Exonic; 5'UTR; ncRNA	p.L12F	missense	Damaging	0.01	Benign	27.4	5.61e-05	374261058	NA	0.008	0.008	NA	NA	NA	NA	NA	NA	COAD_3685-10A	KIRC_5583-11A
2	190660537	PMS1	Uncertain Significance	SNV	Exonic; Intronic; 5'UTR; ncRNA	p.E59K	missense	Tolerated	0.91	Benign	18.46	NA	143265397	0.06	0.261	0.331	NA	NA	NA	NA	NA	NA	BRCA_A0B6-10A	BRCA_A0BT-11A	BRCA_A0JG-10A	BRCA_A0XP-10A	BRCA_A13G-11A	BRCA_A1FE-11B	BRCA_A5QQ-10A	KIRC_3362-11A	KIRC_4985-11A	KIRC_5184-11A	KIRC_5702-11A	KIRP_A40Y-10A	KIRP_A9JV-10A	SKCM_A17X-10A	SKCM_A553-10A	SKCM_AAP0-10A	THCA_A25I-10A	THCA_A3DS-10A	THCA_A3H2-11A	THCA_A3VF-10A	UCEC_A121-10A	UCEC_A3G9-10A	UCS_A4QY-10A
2	190660586	PMS1	Uncertain Significance	SNV	Exonic; Intronic; 5'UTR; ncRNA	p.T75I	missense	Damaging	0	Probably Damaging	32	5.888e-07	61756360	0.04	0.092	0.054	NA	NA	NA	NA	NA	NA	BRCA_A12G-10A	BRCA_A1XA-10A	KIRC_4895-11A	KIRP_7051-11A	KIRP_A9J6-10A	SKCM_A19S-10A	SKCM_A3MR-10A	SKCM_A8K1-10A
2	190660640	PMS1	Uncertain Significance	SNV	Exonic; Intronic; 5'UTR; ncRNA	p.R93H	missense	Damaging	0	Probably Damaging	34	4.977e-07	778185859	NA	NA	0.002	NA	NA	NA	NA	NA	NA	SKCM_A2J9-10A
2	190670391	PMS1	Uncertain Significance	SNV	Exonic; Intronic; ncRNA	p.T110R; p.T49R	missense	Damaging	0	Probably Damaging	31	5.408e-07	372752293	NA	0.008	0.007	NA	RCV000121816.1	NA	NA	NA	NA	SKCM_A3C7-10A
2	190682803	PMS1	Uncertain Significance	SNV	Exonic; 5'UTR; ncRNA	p.S99L; p.S160L	missense	Damaging	0.03	Possibly Damaging	33	3.516e-06	550220809	NA	NA	0.003	NA	NA	NA	NA	NA	NA	KIRC_4868-11A	THCA_A33-11A
2	190717444	PMS1	Uncertain Significance	SNV	Exonic; ncRNA	p.P79S; p.P255S; p.P216S; p.P194S	missense	Tolerated	1	Benign	17.4	NA	769264049	NA	NA	0.001	NA	NA	NA	NA	NA	NA	UCEC_A17T-10A
2	190719001	PMS1	Uncertain Significance	SNV	Exonic; ncRNA	p.T335A; p.T296A; p.T274A; p.T159A	missense	Tolerated	0.24	Benign	< 10	NA	763089248	NA	NA	0.001	NA	NA	NA	NA	NA	NA	THCA_A1CT-10A
2	190719005	PMS1	Uncertain Significance	SNV	Exonic; ncRNA	p.C160Y; p.C336Y; p.C297Y; p.C275Y	missense	Activating	1	Benign	< 10	NA	764276785	NA	NA	0.001	NA	NA	NA	NA	NA	NA	KIRP_A5Z9-10A
2	190719061	PMS1	Uncertain Significance	SNV	Exonic; ncRNA	p.A355T; p.A179T; p.A316T; p.A294T	missense	Tolerated	0.64	Benign	10.32	NA	141084536	NA	0.015	0.003	NA	NA	NA	NA	NA	NA	BRCA_A0WS-10A
2	190719280	PMS1	Uncertain Significance	SNV	Exonic; ncRNA	p.I428V; p.I252V; p.I389V; p.I367V	missense	Tolerated	0.32	Benign	< 10	NA	768607896	NA	NA	0.001	NA	NA	NA	NA	NA	NA	BRCA_A23G-11A
2	190719484	PMS1	Uncertain Significance	SNV	Exonic; ncRNA	p.D457N; p.D435N; p.D496N; p.D320N	missense	Damaging	0.03	Possibly Damaging	26.4	3.451e-05	777734081	NA	NA	0.001	NA	NA	NA	NA	NA	NA	BRCA_A14P-10A
2	190719584	PMS1	Uncertain Significance	SNV	Exonic; ncRNA	p.S353N; p.S529N; p.S490N; p.S468N	missense	Tolerated	0.56	Benign	< 10	NA	56064816	0.18	0.116	0.035	NA	RCV000396327.1	NA	NA	NA	NA	BRCA_AA11-10B	KIRP_A44B-10A
2	190719607	PMS1	Uncertain Significance	SNV	Exonic; ncRNA	p.E498K; p.E476K; p.E537K; p.E361K	missense	Tolerated	0.45	Benign	10.4	NA	151325573	0.1	0.308	0.189	NA	RCV000121828.1; RCV000302378.1	NA	NA	NA	NA	BRCA_A124-10A	BRCA_A1R7-10A	BRCA_A26H-10A	COAD_6463-10A	COAD_6926-10A	COAD_A0XF-10A	KIRC_3429-10A	KIRC_5191-11A	SKCM_A1QB-10A	THCA_A2Q0-10A
2	190719641	PMS1	Uncertain Significance	SNV	Exonic; ncRNA	p.K372R; p.K509R; p.K548R; p.K487R	missense	Tolerated	0.52	Benign	< 10	NA	61736576	0.339	0.485	0.13	NA	RCV000121824.1	NA	NA	NA	NA	BRCA_A0IJ-10A	BRCA_A0WZ-10A	BRCA_A402-10A	BRCA_A8LX-10A	COAD_A566-10A	COAD_A5IV-10A	COAD_A8FL-10A	KIRC_A564-10A	KIRC_A6L-10A	KIRC_A8OW-10A	KIRP_7963-10C	KIRP_A55Z-10A	SKCM_A3I3-10A	THCA_A2K9-10A	UCEC_A11V-10A	UCEC_A12-10A	UCEC_A5DW-10A
2	190728507	PMS1	Uncertain Significance	SNV	Exonic; ncRNA; Intronic	p.N593S; p.N571S; p.N456S; p.N632S	missense	Tolerated	0.39	Benign	15.52	0.0007907	2066456	0.24	0.146	0.055	NA	RCV000121831.1	NA	NA	NA	NA	BRCA_A0I6-10A	BRCA_A6FR-10B	COAD_5661-10A	COAD_6309-10A	KIRC_A6J-10A	KIRC_A8OU-10A	KIRP_3472-10A	UCEC_A2H5-11A
2	190728516	PMS1	Uncertain Significance	SNV	Exonic; ncRNA; Intronic	p.M635T; p.M459T; p.M596T; p.M574T	missense	Tolerated	0.46	Benign	< 10	NA	NA	NA	NA	NA	NA	NA	NA	NA	NA	NA	BRCA_A8OR-10A
2	190728524	PMS1	Uncertain Significance	SNV	Exonic; ncRNA; Intronic	p.A638T; p.A462T; p.A599T; p.A577T	missense	Tolerated	0.11	Probably Damaging	24.6	0.002366	750934823	NA	NA	0.001	NA	NA	NA	NA	NA	NA	KIRP_3473-10A
2	190728778	PMS1	Uncertain Significance	SNV	Exonic; Intronic	p.D683E; p.D661E; p.D546E; p.D722E	missense	Tolerated	1	Benign	< 10	NA	NA	NA	NA	NA	NA	NA	NA	NA	NA	NA	KIRC_4886-11A
2	190728779	PMS1	Uncertain Significance	SNV	Exonic; Intronic	p.E723K; p.E547K; p.E684K; p.E662K	missense	Tolerated	0.79	Benign	20.8	0.0003404	61736573	0.08	0.054	0.021	NA	NA	NA	NA	NA	NA	BRCA_A3XW-10A	UCEC_A11V-10A
2	190728838	PMS1	Uncertain Significance	Deletion	Exonic; Intronic	p.E567fs*2; p.E682fs*2; p.E704fs*2; p.E743fs*2	frameshift	NA	NA	NA	34	NA	766117735	NA	0.008	0.002	NA	NA	NA	NA	NA	NA	COAD_6654-10A
2	190728869	PMS1	Uncertain Significance	SNV	Exonic; Intronic	p.E753K; p.E577K; p.E692K; p.E714K	missense	Damaging	0.05	Probably Damaging	27	8.492e-05	767796763	NA	NA	0.003	NA	NA	NA	NA	NA	NA	KIRP_4617-10A	UCEC_A0CC-10A
2	190728923	PMS1	Uncertain Significance	SNV	Exonic; Intronic	p.P732T; p.P710T; p.P595T; p.P771T	missense	Tolerated	0.06	Benign	19.43	NA	143686298	0.02	0.031	0.012	NA	NA	NA	NA	NA	NA	UCEC_A8L9-10A
2	190728938	PMS1	Uncertain Significance	SNV	Exonic; Intronic	p.I737V; p.I715V; p.I776V; p.I600V	missense	Tolerated	0.57	Benign	11.34	NA	748274684	NA	NA	0.001	NA	NA	NA	NA	NA	NA	BRCA_A108-10A
2	190728953	PMS1	Uncertain Significance	SNV	Exonic; Intronic	p.S781G; p.S605G; p.S742G; p.S720G	missense	Tolerated	0.3	Benign	14.93	0.0005188	201984263	0.04	0.031	0.008	NA	NA	NA	NA	NA	NA	UCEC_A744-10B
2	190732533	PMS1	Uncertain Significance	SNV	Exonic; ncRNA	p.N622S; p.N745S; p.N723S; p.N608S; p.N784S; p.N583S	missense	Tolerated	0.3	Benign	14.23	NA	55680602	NA	0.031	0.013	NA	NA	NA	NA	NA	NA	BRCA_A5XU-10A
2	190732551	PMS1	Uncertain Significance	SNV	Exonic; ncRNA	p.D628V; p.D614V; p.D589V; p.D751V; p.D790V; p.D729V	missense	Damaging	0.03	Benign	23.2	0.0008551	757396542	NA	NA	0.001	NA	NA	NA	NA	NA	NA	BRCA_A0IJ-10A
2	190732599	PMS1	Uncertain Significance	SNV	Exonic; ncRNA	p.T644S; p.T767S; p.T745S; p.T630S; p.T806S; p.T605S	missense	Tolerated	0.48	Benign	12.28	NA	55859858	0.599	0.761	0.225	NA	RCV000121820.1	NA	NA	NA	NA	BRCA_A0TT-10A	BRCA_A138-10A	BRCA_A5YO-10A	BRCA_A66O-10A	BRCA_AA11-10B	COAD_A50U-10A	KIRC_3465-10A	KIRC_5546-10A	KIRC_A8YJ-10A	KIRP_A44B-10A	THCA_A39L-10A	UCEC_A11X-10A	UCEC_A4KR-10A	UCEC_A6J9-10A	UCEC_A8CW-10A
2	190732617	PMS1	Uncertain Significance	SNV	Exonic; ncRNA	p.R611H; p.R812H; p.R636H; p.R650H; p.R773H; p.R751H	missense	Damaging	0	Probably Damaging	35	2.449e-06	375020232	NA	NA	0.002	NA	NA	NA	NA	NA	NA	KIRC_3444-10A
2	190732626	PMS1	Uncertain Significance	SNV	Exonic; ncRNA	p.A653V; p.A776V; p.A754V; p.A614V; p.A815V; p.A639V	missense	Damaging	0.02	Probably Damaging	35	2.449e-06	139826569	0.02	0.023	0.017	NA	NA	NA	NA	NA	NA	BRCA_A1H-10A	BRCA_A24X-10A
2	190732645	PMS1	Uncertain Significance	SNV	Exonic; ncRNA	p.K659N; p.K620N; p.K821N; p.K645N; p.K782N; p.K760N	missense	Damaging	0.01	Possibly Damaging	26	NA	NA	NA	NA	NA	NA	NA	NA	NA	NA	NA	BRCA_A6VO-10A
2	190738324	PMS1	Uncertain Significance	SNV	Exonic; ncRNA	p.N798S; p.N697S; p.N820S; p.N658S; p.N859S; p.N683S	missense	Tolerated	0.49	Benign	12.48	NA	768453779	NA	NA	0.001	NA	NA	NA	NA	NA	NA	COAD_5344-10A
2	190742034	PMS1	Uncertain Significance	Deletion	Exonic; ncRNA	p.L892fs*12; p.L853fs*12; p.L730fs*12; p.L831fs*12; p.L716fs*12; p.L691fs*12	frameshift	NA	NA	NA	35	NA	762425602	NA	NA	0.001	NA	NA	NA	NA	NA	NA	KIRC_5084-11A
2	190742106	PMS1	Uncertain Significance	SNV	Exonic; ncRNA	p.C714G; p.C753G; p.C876G; p.C854G; p.C915G; p.C739G	missense	Damaging	0	Probably Damaging	26	0.0001905	NA	NA	NA	NA	NA	NA	NA	NA	NA	NA	KIRC_4834-11A
2	190742118	PMS1	Uncertain Significance	SNV	Exonic; ncRNA	p.R880C; p.R919C; p.R743C; p.R757C; p.R858C; p.R718C	missense	Damaging	0	Probably Damaging	35	3.444e-05	145103030	0.14	NA	0.023	NA	NA	NA	NA	NA	NA	THCA_A3DW-11A
2	29416108	ALK	Uncertain Significance	SNV	Exonic	p.M1615I	missense	NA	NA	Benign	< 10	NA	747978928	NA	NA	0.001	NA	RCV000457300.1	NA	NA	3580978	0.29	THCA_A3AJ-10A
2	29416157	ALK	Uncertain Significance	SNV	Exonic	p.P1599H	missense	NA	NA	Possibly Damaging	25	4.864e-06	1881423	0.04	0.054	0.021	NA	RCV000472979.1; RCV000119981.1	NA	NA	NA	NA	BRCA_A12H-10A	BRCA_A8LX-10A	COAD_A5EJ-10A
2	29416158	ALK	Uncertain Significance	SNV	Exonic	p.P1599S	missense	NA	NA	Benign	14.55	0.002754	373037272	NA	0.008	0.012	NA	RCV000470897.1	NA	NA	NA	NA	UCEC_A163-10A
2	29416229	ALK	Uncertain Significance	SNV	Exonic	p.R1575H	missense	Damaging	0.01	Probably Damaging	35	7.413e-05	745349865	NA	NA	0.002	NA	NA	NA	NA	4649993	5	THCA_A29-10A
2	29416250	ALK	Uncertain Significance	SNV	Exonic	p.E1568A	missense	Tolerated	0.17	Benign	23.7	0.008551	763613910	NA	NA	0.003	NA	RCV000458834.1	NA	NA	NA	NA	BRCA_A8R6-10A
2	29416578	ALK	Uncertain Significance	SNV	Exonic	p.A1459S	missense	Tolerated	0.55	Benign	< 10	NA	372612147	0.06	0.015	0.008	NA	RCV000291861.1	NA	NA	NA	NA	KIRP_8121-10A
2	29416698	ALK	Uncertain Significance	SNV	Exonic	p.E1419K	missense	Tolerated	0.12	Benign	25.3	NA	56181542	0.06	0.115	0.042	NA	RCV000234168.2; RCV000119983.1; RCV000370470.1	NA	NA	159021	1.67	BRCA_A0U0-10A	KIRC_4153-11A
2	29416722	ALK	Uncertain Significance	SNV	Exonic	p.V1411L	missense	Tolerated	0.24	Benign	26.6	0.002877	748638070	NA	NA	0.002	NA	NA	NA	NA	NA	NA	THCA_A28-10A
2	29416742	ALK	Uncertain Significance	SNV	Exonic	p.L1404P	missense	Tolerated	0.13	Benign	< 10	NA	377129811	NA	0.008	0.008	CM172638 (DM?)	NA	NA	NA	NA	NA	SKCM_A8RT-10A
2	29416753	ALK	Uncertain Significance	SNV	Exonic	p.E1400D	missense	Tolerated	0.35	Benign	19.24	NA	143647372	NA	0.023	0.005	NA	RCV000471219.1	NA	NA	NA	NA	SKCM_A3CF-10A
2	29416760	ALK	Uncertain Significance	SNV	Exonic	p.P1398L	missense	Damaging	0	Probably Damaging	31	1.563e-06	531490912	0.02	NA	0.008	NA	NA	NA	NA	NA	NA	BRCA_A6IW-10A	KIRP_AAZ9-10A
2	29443618	ALK	Uncertain Significance	SNV	Exonic	p.A1200V	missense	Damaging	0.01	Possibly Damaging	24.8	2.786e-05	200585833	NA	0.008	0.012	NA	RCV000229337.1	NA	NA	5885288; 317003	0.13; 14.29	BRCA_A1ES-11A	COAD_4948-10A
2	29445253	ALK	Uncertain Significance	SNV	Exonic	p.E1158Q	missense	Tolerated	0.06	Benign	24.3	9.12e-07	749951867	NA	NA	0.001	NA	NA	NA	NA	NA	NA	BRCA_A3YW-10B
2	29446378	ALK	Uncertain Significance	SNV	Exonic	p.H1063Q	missense	Tolerated	0.35	Benign	17.22	NA	NA	NA	NA	NA	NA	NA	NA	NA	NA	NA	COAD_A93T-10A
2	29446388	ALK	Uncertain Significance	SNV	Exonic	p.R1060H	missense	Tolerated	0.2	Benign	29.6	1.919e-06	769322016	NA	NA	0.003	NA	NA	NA	NA	NA	NA	UCS_A4QV-10A
2	29448360	ALK	Uncertain Significance	SNV	Exonic	p.A1047T	missense	Tolerated	0.1	Benign	24.5	9.954e-05	370049091	0.08	NA	0.053	NA	RCV000119972.1; RCV000465205.1	NA	NA	NA	NA	COAD_6888-10A
2	29448385	ALK	Uncertain Significance	Deletion	Exonic	p.S1038fs*2	frameshift	NA	NA	NA	35	NA	750796687	NA	NA	0.001	NA	NA	NA	NA	NA	NA	UCEC_A2HG-10A
2	29448419	ALK	Uncertain Significance	SNV	Exonic	p.P1027L	missense	Tolerated	0.55	Benign	15.29	NA	140733978	0.04	0.046	0.01	NA	RCV000475908.1; RCV000119971.1	NA	NA	NA	NA	BRCA_A04P-10A	BRCA_A576-10B	BRCA_A6IW-10A
2	29449800	ALK	Uncertain Significance	SNV	Exonic	p.V1019I	missense	Tolerated	0.27	Benign	20.7	0.0009247	76742576	NA	0.008	0.007	NA	NA	NA	NA	NA	NA	BRCA_A1LA-10A
2	29449820	ALK	Uncertain Significance	SNV	Exonic	p.T1012M	missense	Tolerated	0.24	Benign	20.7	NA	35073634	0.2	NA	0.068	NA	RCV000349821.1; RCV000119969.1; RCV000465610.1	NA	NA	NA	NA	COAD_5538-10A	THCA_A2P3-10A	THCA_A3UO-10A
2	29450536	ALK	Uncertain Significance	SNV	Exonic	p.G940C	missense	Damaging	0	Probably Damaging	35	2.213e-06	372008367	NA	NA	0.002	NA	NA	NA	NA	NA	NA	BRCA_A0B7-10A	UCEC_A15X-10A
2	29451762	ALK	Uncertain Significance	SNV	Exonic	p.G935R	missense	Damaging	0	Probably Damaging	34	2.529e-06	766551269	NA	NA	0.001	NA	NA	NA	NA	4978312	0.96	SKCM_A1I0-10B
2	29451853	ALK	Uncertain Significance	SNV	Exonic	p.H904Q	missense	Tolerated	0.78	Benign	13.18	NA	766742720	NA	NA	0.001	NA	NA	NA	NA	NA	NA	KIRP_A9J6-10A
2	29455173	ALK	Uncertain Significance	SNV	Exonic	p.A877T	missense	Damaging	0.02	Probably Damaging	35	3.126e-06	746442213	NA	NA	0.002	NA	RCV000465261.1	NA	NA	NA	NA	BRCA_A2DF-10C
2	29455178	ALK	Uncertain Significance	SNV	Exonic	p.G875E	missense	Damaging	0.01	Probably Damaging	33	0.0001396	374375387	NA	0.008	0.001	NA	NA	NA	NA	NA	NA	SKCM_A194-10A
2	29456438	ALK	Uncertain Significance	SNV	Exonic	p.V827A	missense	Damaging	0	Possibly Damaging	27.7	4.467e-05	753584062	NA	NA	0.001	NA	NA	NA	NA	NA	NA	KIRC_5684-11A
2	29456501	ALK	Uncertain Significance	SNV	Exonic	p.R806H	missense	Damaging	0.05	Possibly Damaging	31	0.004178	761568836	NA	NA	0.003	NA	NA	NA	NA	NA	NA	THCA_A28V-10A
2	29474020	ALK	Uncertain Significance	SNV	Exonic	p.P719S	missense	Tolerated	0.25	Benign	17.75	NA	759652463	NA	NA	0.001	NA	NA	NA	NA	NA	NA	KIRC_4900-11A
2	29474048	ALK	Uncertain Significance	SNV	Exonic	p.N709K	missense	Tolerated	0.12	Benign	21.5	NA	376175333	0.399	NA	0.112	NA	RCV000119967.1; RCV000463314.1; RCV000269647.1	NA	NA	NA	NA	SKCM_A4IS-10A	THCA_A2PR-10A
2	29498088	ALK	Uncertain Significance	SNV	Exonic	p.G640R	missense	Damaging	0.04	Possibly Damaging	23.6	0.0008531	144453491	0.02	0.015	0.007	NA	RCV000474932.1	NA	NA	NA	NA	UCEC_A0K3-10A
2	29498273	ALK	Uncertain Significance	SNV	Exonic	p.L636P	missense	Tolerated	0.1	Probably Damaging	30	0.003069	772079919	NA	NA	0.001	NA	NA	NA	NA	NA	NA	KIRC_5905-10A
2	29519824	ALK	Uncertain Significance	Deletion	Exonic	p.H583fs*8	frameshift	NA	NA	NA	33	NA	778171982	NA	NA	0.001	NA	NA	NA	NA	NA	NA	KIRC_4962-11A
2	29519845	ALK	Uncertain Significance	SNV	Exonic	p.E576*	stop gain	NA	NA	NA	37	0.0004498	750740789	NA	NA	0.001	NA	NA	NA	NA	NA	NA	BRCA_A3TM-10A
2	29519851	ALK	Uncertain Significance	SNV	Exonic	p.G574R	missense	Damaging	0	Probably Damaging	25.1	0.0004498	762358335	NA	NA	0.011	NA	NA	NA	NA	4807894	0.43	BRCA_A1FE-11B
2	29519873	ALK	Uncertain Significance	Deletion	Exonic	p.S565_L566del	in-frame	NA	NA	NA	22	0.0004498	749513068	NA	NA	0.001	NA	NA	NA	NA	NA	NA	KIRP_A5I-10A
2	29541256	ALK	Uncertain Significance	SNV	Exonic	p.L521F	missense	Tolerated	0.21	Possibly Damaging	16.63	0.004111	772274018	NA	NA	0.001	NA	NA	NA	NA	NA	NA	BRCA_A42V-10A
2	29606603	ALK	Uncertain Significance	SNV	Exonic	p.S426T	missense	Tolerated	0.4	Benign	22	0.004519	111796753	0.04	0.054	0.016	NA	RCV000473185.1	NA	NA	NA	NA	COAD_A50U-10A
2	29606646	ALK	Uncertain Significance	SNV	Exonic	p.R412C	missense	Damaging	0.03	Possibly Damaging	34	NA	147102592	0.02	0.054	0.038	NA	RCV000226969.2	NA	NA	NA	NA	KIRC_3451-10A	THCA_A2PZ-10A
2	29606651	ALK	Uncertain Significance	SNV	Exonic	p.G410E	missense	Damaging	0	Benign	24.9	NA	760717114	NA	NA	0.001	NA	NA	NA	NA	3581004	0.29	SKCM_A1K-10A
2	29606690	ALK	Uncertain Significance	SNV	Exonic	p.D397V	missense	Tolerated	0.09	Benign	19.21	NA	368122868	NA	0.023	0.002	NA	RCV000462810.1	NA	NA	NA	NA	COAD_A566-10A
2	29754781	ALK	Uncertain Significance	SNV	Exonic	p.G385A	missense	Damaging	0.03	Probably Damaging	22.8	0.0003126	774127733	NA	NA	0.002	NA	RCV000456362.1	NA	NA	NA	NA	BRCA_A18Q-11A
2	29754824	ALK	Uncertain Significance	SNV	Exonic	p.A371T	missense	Tolerated	0.39	Benign	11.03	NA	149968229	0.06	NA	0.029	NA	RCV000119987.1; RCV000342274.1	NA	NA	5949450	1.37	BRCA_A126-10A
2	29754827	ALK	Uncertain Significance	SNV	Exonic	p.E370K	missense	Tolerated	0.12	Benign	21	0.008147	373120394	NA	0.008	0.006	NA	NA	NA	NA	NA	NA	UCEC_A1CP-10A
2	29754835	ALK	Uncertain Significance	SNV	Exonic	p.P367R	missense	Tolerated	0.75	Probably Damaging	22.8	0.0003126	144030155	NA	0.031	0.017	NA	RCV000460983.1; RCV000119986.1	NA	NA	NA	NA	BRCA_A075-10B
2	29754892	ALK	Uncertain Significance	SNV	Exonic	p.A348D	missense	Tolerated	0.42	Benign	10.92	NA	760596486	NA	NA	0.001	NA	NA	NA	NA	NA	NA	BRCA_A15S-10A
2	29917736	ALK	Uncertain Significance	SNV	Exonic	p.R311H	missense	Tolerated	0.9	Benign	16.06	NA	150966028	0.04	0.046	0.052	NA	RCV000119984.1; RCV000233768.2	NA	NA	1236664	1.83	BRCA_A125-10A	COAD_5664-10A	COAD_6298-10A	KIRC_3923-10A	KIRP_A562-10A	SKCM_A89C-10A
2	29917745	ALK	Uncertain Significance	Insertion	Exonic	p.P307_G308insA	in-frame	NA	NA	NA	19.8	NA	746818719	NA	0.008	0.003	NA	RCV000474281.1	NA	NA	NA	NA	KIRC_4859-11A
2	29917749	ALK	Uncertain Significance	SNV	Exonic	p.P307S	missense	Damaging	0	Benign	23.2	NA	199790669	NA	NA	0.003	NA	NA	NA	NA	NA	NA	KIRC_5466-11A
2	29917794	ALK	Uncertain Significance	SNV	Exonic	p.R292G	missense	Tolerated	0.13	Benign	24.6	0.0003548	201750304	NA	NA	0.002	NA	NA	NA	NA	NA	NA	UCS_A4W6-10A
2	29917797	ALK	Uncertain Significance	SNV	Exonic	p.R291C	missense	Damaging	0.04	Probably Damaging	34	0.0003548	748854412	NA	NA	0.003	NA	NA	NA	NA	1407680	0.46	KIRC_4970-11A	THCA_A40S-10A
2	29917860	ALK	Uncertain Significance	SNV	Exonic	p.F270L	missense	Tolerated	0.07	Benign	24.4	0.001138	143229596	NA	0.023	0.013	NA	RCV000119985.1; RCV000463094.1	NA	NA	NA	NA	BRCA_A1II-10A	KIRC_4170-11A	KIRP_A9J3-10A
2	29940455	ALK	Uncertain Significance	SNV	Exonic	p.R259H	missense	NA	NA	Probably Damaging	35	0.0002371	138686378	0.12	0.131	0.047	NA	RCV000119973.1; RCV000465029.1	NA	NA	NA	NA	KIRP_A47M-10A
2	30142885	ALK	Uncertain Significance	SNV	Exonic	p.R214L	missense	NA	NA	Probably Damaging	27	5.047e-06	766999851	NA	NA	0.001	NA	NA	NA	NA	NA	NA	KIRC_4998-11A
2	30142934	ALK	Uncertain Significance	SNV	Exonic	p.V198M	missense	NA	NA	Benign	24.4	0.0002099	77677701	0.08	0.192	0.062	NA	RCV000119964.1; RCV000227457.2	NA	NA	NA	NA	BRCA_A54-10A	BRCA_A740-10B	COAD_5543-10A
2	30143056	ALK	Uncertain Significance	SNV	Exonic	p.P157L	missense	NA	NA	Benign	22	NA	775385954	NA	NA	0.004	NA	NA	NA	NA	NA	NA	BRCA_A3XS-10A
2	30143140	ALK	Uncertain Significance	SNV	Exonic	p.G129D	missense	NA	NA	Benign	28.1	NA	760041708	NA	NA	0.002	NA	NA	NA	NA	NA	NA	KIRP_A8YI-10A
2	47630344	MSH2	Uncertain Significance	SNV	Intronic; Exonic	p.P5L	missense	Damaging	0	Possibly Damaging	34	2.858e-06	56170584	NA	NA	0.005	NA	RCV000160589.2	NA	NA	NA	NA	BRCA_A4E4-10A
2	47630468	MSH2	Uncertain Significance	SNV	Intronic; Exonic	p.H46Q	missense	Damaging	0	Probably Damaging	28.8	6.397e-05	33946261	NA	0.023	0.031	CM044671 (DM?)	RCV000148631.1; RCV000121555.4; RCV000203619.1; RCV000076150.7; RCV000115501.6	NA	NA	NA	NA	KIRC_4148-10A	SKCM_A3J3-10A
2	47635601	MSH2	Uncertain Significance	Deletion	Exonic	p.L94del; p.L28del	in-frame	NA	NA	NA	14.1	NA	267607919	0.06	0.599	0.018	CD011637 (DM)	RCV000417384.1; RCV000076552.3; RCV000115523.6	NA	NA	NA	NA	COAD_A6GA-10A	KIRP_7837-10A	UCEC_A0KB-10A
2	47637301	MSH2	Uncertain Significance	SNV	Exonic	p.I79M; p.I145M	missense	Tolerated	0.1	Benign	12.74	NA	63750124	0.02	0.038	0.034	CM011416 (DM?)	RCV000076599.5; RCV000212585.4; RCV000148628.1; RCV000115532.6	NA	NA	NA	NA	KIRC_4346-11A	KIRP_A772-10A	KIRP_A9PP-10A	THCA_A39J-10A	THCA_A39T-10A
2	47637347	MSH2	Uncertain Significance	SNV	Exonic	p.V161I; p.V95I	missense	Tolerated	0.29	Benign	22	0.0003206	149511545	NA	0.023	0.005	NA	RCV000477198.1; RCV000160612.4; RCV000212587.1	NA	NA	NA	NA	KIRP_7045-11A
2	47637365	MSH2	Uncertain Significance	SNV	Exonic	p.D167H; p.D101H	missense	Damaging	0	Probably Damaging	28.9	6.209e-07	63750255	NA	0.015	0.011	CM960986 (DM?)	RCV000076615.3; RCV000148629.1; RCV000115533.5; RCV000200986.3	NA	NA	NA	NA	BRCA_A8OS-10A
2	47639632	MSH2	Uncertain Significance	SNV	Exonic	p.N242S; p.N176S	missense	Tolerated	0.47	Probably Damaging	24.4	2.673e-05	779051492	NA	NA	0.002	NA	RCV000235996.1; RCV000227866.1	NA	NA	NA	NA	BRCA_A0RM-10A
2	47639673	MSH2	Uncertain Significance	SNV	Exonic	p.A256T; p.A190T	missense	Tolerated	0.46	Possibly Damaging	16.49	NA	377403073	0.02	0.008	0.005	NA	RCV000160627.3; RCV000196535.2	NA	NA	NA	NA	KIRC_A54G-10A
2	47641500	MSH2	Uncertain Significance	SNV	Exonic	p.D229E; p.D295E	missense	Tolerated	0.24	Benign	23	0.0006934	201334592	NA	0.008	0.006	NA	RCV000432489.1; RCV000469366.1; RCV000411007.1; RCV000487121.1; RCV000220130.1	NA	NA	NA	NA	KIRP_A9PS-10A
2	47643436	MSH2	Uncertain Significance	SNV	Exonic	p.G249V; p.G315V	missense	Damaging	0.05	Benign	24.8	1.879e-06	202026056	NA	NA	0.017	CM995220 (DM)	RCV000115550.4; RCV000034560.1; RCV000197410.4	NA	NA	NA	NA	KIRC_4864-11A	THCA_A4MB-10A
2	47643456	MSH2	Uncertain Significance	SNV	Exonic	p.G322S; p.G256S	missense	Tolerated	0.33	Benign	22.8	0.0001782	773301485	NA	NA	0.002	NA	RCV000199307.1; RCV000167081.2	NA	NA	NA	NA	UCEC_A1DV-10A
2	47643513	MSH2	Uncertain Significance	SNV	Exonic	p.L341V; p.L275V	missense	Damaging	0	Probably Damaging	25.7	NA	748115066	NA	NA	0.001	NA	RCV000220354.1; RCV000232111.1; RCV000236110.1	NA	NA	NA	NA	UCEC_A0MQ-10A
2	47656891	MSH2	Uncertain Significance	SNV	Exonic	p.V363L; p.V297L	missense	Damaging	0.03	Probably Damaging	24.9	4.699e-06	377345366	NA	0.015	0.003	NA	RCV000479898.1	NA	NA	NA	NA	BRCA_A26V-10A
2	47657021	MSH2	Uncertain Significance	SNV	Exonic	p.R340Q; p.R406Q	missense	Damaging	0.04	Benign	23.7	0.001679	146567853	NA	0.008	0.006	NA	RCV000132166.5; RCV000076065.4; RCV000212599.2; RCV000411777.1	NA	NA	168419	1.33	UCEC_A0TI-10A
2	47690267	MSH2	Uncertain Significance	SNV	Exonic	p.T429I; p.T495I	missense	Tolerated	0.16	Benign	21.6	0.003228	756516114	NA	NA	0.002	CM1614497 (DM)	RCV000486548.1; RCV000167935.2; RCV000164768.2	NA	NA	NA	NA	UCEC_A11L-10A
2	47690288	MSH2	Uncertain Significance	SNV	Exonic	p.D502G; p.D436G	missense	Damaging	0	Benign	23.7	0.0008531	148192104	NA	0.015	0.002	NA	RCV000475133.1; RCV000222010.1; RCV000115502.4	NA	NA	NA	NA	UCEC_A2O-10A
2	47693856	MSH2	Uncertain Significance	SNV	Exonic	p.R458C; p.R524C	missense	Damaging	0	Probably Damaging	34	NA	755818010	NA	NA	0.001	NA	RCV000484414.1	NA	NA	NA	NA	THCA_A2PY-10A
2	47693887	MSH2	Uncertain Significance	SNV	Exonic	p.R468H; p.R534H	missense	Damaging	0	Probably Damaging	34	1.159e-06	587778523	NA	NA	0.006	CM148410 (DM?)	RCV000121559.3; RCV000122981.3	NA	NA	NA	NA	COAD_6303-10A
2	47693943	MSH2	Uncertain Significance	SNV	Exonic	p.N553Y; p.N487Y	missense	Damaging	0.01	Probably Damaging	29.3	1.216e-05	772772789	NA	NA	0.001	NA	RCV000477039.1	NA	NA	NA	NA	SKCM_A3F2-10A
2	47698183	MSH2	Uncertain Significance	SNV	Exonic	p.I581V; p.I515V	missense	Tolerated	1	Benign	13.31	1.197e-05	761859271	NA	NA	0.001	NA	NA	NA	NA	NA	NA	BRCA_A143-10A
2	47702217	MSH2	Uncertain Significance	SNV	Exonic	p.V605I; p.V539I	missense	Activating	1	Benign	11.07	NA	730881777	NA	NA	0.001	NA	RCV000462601.1; RCV000212610.1; RCV000160636.4	NA	NA	NA	NA	COAD_3713-11A
2	47702322	MSH2	Uncertain Significance	SNV	Exonic	p.A574S; p.A640S	missense	Damaging	0.01	Possibly Damaging	23.5	0.0003319	531276135	0.02	NA	0.002	NA	NA	NA	NA	NA	NA	SKCM_A44Q-10A
2	47703548	MSH2	Uncertain Significance	SNV	Exonic	p.G617A; p.G683A	missense	Damaging	0	Probably Damaging	27.5	4.236e-07	755920849	NA	NA	0.001	NA	RCV000485278.1; RCV000410314.1; RCV000199994.1	NA	NA	NA	NA	KIRP_6790-10A
2	47703678	MSH2	Uncertain Significance	SNV	Exonic	p.M726I; p.M660I	missense	Damaging	0	Probably Damaging	32	3.767e-07	587782396	NA	NA	0.003	NA	RCV000131413.3; RCV000459640.1; RCV000486473.1; RCV000227062.2	NA	NA	NA	NA	SKCM_A3D-10A
2	47703703	MSH2	Uncertain Significance	SNV	Exonic	p.I669V; p.I735V	missense	Damaging	0.01	Probably Damaging	26.1	0.0002183	2229061	0.02	0.023	0.008	CM1210412 (DM)	RCV000471467.1; RCV000148638.1; RCV000486853.1; RCV000411526.1	NA	NA	NA	NA	BRCA_A26Z-10A
2	47705554	MSH2	Uncertain Significance	SNV	Exonic	p.H719P; p.H785P	missense	Damaging	0	Probably Damaging	28.3	1.285e-05	200252727	0.02	NA	0.002	CM152019 (DM?)	RCV000165012.2; RCV000196615.4	NA	NA	NA	NA	KIRC_5713-11A
2	47705562	MSH2	Uncertain Significance	SNV	Exonic	p.T788P; p.T722P	missense	Damaging	0	Probably Damaging	28.7	1.285e-05	774440277	NA	NA	0.001	NA	RCV000235720.2; RCV000456146.1	NA	NA	NA	NA	KIRP_A895-10A
2	47705647	MSH2	Uncertain Significance	SNV	Exonic	p.Q816R; p.Q750R	missense	Tolerated	0.51	Benign	16.75	0.002761	768572053	NA	NA	0.002	NA	RCV000221679.1	NA	NA	NA	NA	BRCA_A274-10A
2	47707918	MSH2	Uncertain Significance	SNV	Exonic	p.A848S; p.A782S	missense	Damaging	0.02	Probably Damaging	32	5.702e-07	746972142	NA	NA	0.002	CM1210413 (DM)	RCV000204877.2	NA	NA	NA	NA	KIRC_5163-10A
2	47707982	MSH2	Uncertain Significance	SNV	Exonic	p.A869E; p.A803E	missense	Tolerated	1	Benign	19.38	0.003048	730881772	NA	NA	0.001	NA	RCV000203841.2; RCV000160624.2	NA	NA	NA	NA	KIRP_A9PP-10A
2	47710011	MSH2	Uncertain Significance	SNV	Exonic	p.Q910K; p.Q844K	missense	Tolerated	0.86	Benign	18.68	0.005395	775130557	NA	NA	0.003	NA	RCV000463661.1	NA	NA	NA	NA	BRCA_A0YG-10A
2	47710015	MSH2	Uncertain Significance	SNV	Exonic	p.L911R; p.L845R	missense	Damaging	0	Possibly Damaging	29.9	4.074e-05	41295182	NA	NA	0.01	CM024240 (DM?)	RCV000076541.4; RCV000172810.1; RCV000129717.6; RCV000235177.3	NA	NA	NA	NA	BRCA_A1AH-10A
2	48010388	MSH6	Uncertain Significance	SNV	5'UTR; Promoter; Exonic	p.T6P	missense	Damaging	0.01	Probably Damaging	25.8	0.001919	200944853	NA	NA	0.001	NA	NA	NA	NA	NA	NA	KIRP_A7HT-10A
2	48010410	MSH6	Uncertain Significance	SNV	5'UTR; Promoter; Exonic	p.K13R	missense	Tolerated	0.52	Possibly Damaging	27	NA	41294988	NA	NA	0.001	NA	RCV000458284.1	NA	NA	NA	NA	BRCA_A3W-10A
2	48010431	MSH6	Uncertain Significance	SNV	5'UTR; Promoter; Exonic	p.A20V	missense	Tolerated	0.31	Benign	18.18	NA	63750664	NA	0.023	0.006	CM003460 (DM)	RCV000412384.1; RCV000254665.2; RCV000075009.3; RCV000115435.5; RCV000148647.1	NA	NA	NA	NA	BRCA_A5XS-10A	THCA_A4UB-10A
2	48010445	MSH6	Uncertain Significance	SNV	5'UTR; Promoter; Exonic	p.A25S	missense	Tolerated	0.93	Benign	< 10	NA	267608026	NA	0.016	0.015	CM0910272 (DM?)	RCV000417385.1; RCV000075031.3; RCV000115442.7	NA	NA	NA	NA	THCA_A20-10A
2	48010559	MSH6	Uncertain Significance	SNV	5'UTR; Promoter; Exonic	p.S63P	missense	Tolerated	0.27	Benign	< 10	NA	763702846	NA	NA	0	NA	RCV000206061.3; RCV000217423.2	NA	NA	NA	NA	KIRC_A8CQ-10A
2	48018140	MSH6	Uncertain Significance	SNV	5'UTR; Intronic; Exonic	p.N112S	missense	Tolerated	0.27	Benign	23.2	0.0004753	587779934	NA	NA	0.002	NA	RCV000212629.2; RCV000122964.5; RCV000115414.5; RCV000472265.1	NA	NA	NA	NA	BRCA_A3XS-10A	BRCA_AAAK-10A
2	48018166	MSH6	Uncertain Significance	SNV	5'UTR; Intronic; Exonic	p.R121C	missense	Damaging	0	Probably Damaging	34	NA	763593669	NA	NA	0.001	NA	RCV000205461.2; RCV000483247.1	NA	NA	NA	NA	BRCA_A1HI-10A
2	48025772	MSH6	Uncertain Significance	SNV	5'UTR; Exonic	p.D87G; p.D217G	missense	Tolerated	0.08	Benign	16.92	NA	554012110	0.02	NA	0.008	NA	RCV000411184.1; RCV000167904.2; RCV000212632.2; RCV000131354.5	NA	NA	NA	NA	SKCM_A5GR-10A
2	48025802	MSH6	Uncertain Significance	SNV	5'UTR; Exonic	p.S227N; p.S97N	missense	Tolerated	0.41	Benign	22.9	0.001072	587779317	NA	NA	NA	NA	RCV000220490.1; RCV000160654.2	NA	NA	NA	NA	KIRC_4895-11A
2	48025841	MSH6	Uncertain Significance	SNV	5'UTR; Exonic	p.R240Q; p.R110Q	missense	Tolerated	0.43	Benign	25.2	NA	542848931	0.02	NA	0.003	NA	RCV000476259.1; RCV000481509.1; RCV000216536.1	NA	NA	NA	NA	SKCM_A29Q-10A
2	48025946	MSH6	Uncertain Significance	SNV	5'UTR; Exonic	p.S145T; p.S275T	missense	Tolerated	0.09	Possibly Damaging	24.5	7.98e-06	774586054	NA	NA	0.001	NA	NA	NA	NA	NA	NA	COAD_6889-10A
2	48025953	MSH6	Uncertain Significance	SNV	5'UTR; Exonic	p.E277D; p.E147D	missense	Tolerated	0.51	Benign	11.68	NA	374486449	NA	0.008	0.003	NA	RCV000411901.1; RCV000235181.2; RCV000196039.4; RCV000160656.4	NA	NA	NA	NA	BRCA_A7T0-10A
2	48025988	MSH6	Uncertain Significance	SNV	5'UTR; Exonic	p.G159D; p.G289D	missense	Tolerated	0.94	Benign	< 10	NA	368318845	NA	0.015	0.003	NA	NA	NA	NA	4172564	2.22	THCA_A4KD-11A
2	48026066	MSH6	Uncertain Significance	SNV	Exonic	p.S13C; p.S315C; p.S185C	missense	Tolerated	0.06	Possibly Damaging	22.5	NA	63750491	NA	NA	0.002	NA	NA	NA	NA	NA	NA	COAD_6716-10A
2	48026069	MSH6	Uncertain Significance	SNV	Exonic	p.R14K; p.R316K; p.R186K	missense	Tolerated	1	Benign	< 10	NA	562487553	0.02	NA	0.002	NA	NA	NA	NA	NA	NA	SKCM_A1Q5-10A
2	48026101	MSH6	Uncertain Significance	SNV	Exonic	p.T25A; p.T327A; p.T197A	missense	Tolerated	0.96	Benign	< 10	NA	730881814	NA	NA	0.002	NA	RCV000160712.1; RCV000214500.1	NA	NA	NA	NA	SKCM_A24D-10A
2	48026171	MSH6	Uncertain Significance	SNV	Exonic	p.A220V; p.A48V; p.A350V	missense	Tolerated	0.19	Benign	14.98	NA	587782331	NA	NA	0.025	NA	RCV000168415.4; RCV000212642.2; RCV000131253.5	NA	NA	NA	NA	THCA_A4K6-11A
2	48026200	MSH6	Uncertain Significance	SNV	Exonic	p.S230G; p.S360G; p.S58G	missense	Tolerated	0.4	Benign	< 10	NA	145994565	NA	0.008	0.002	NA	RCV000479215.1	NA	NA	NA	NA	THCA_A4V4-10A
2	48026284	MSH6	Uncertain Significance	SNV	Exonic	p.H86D; p.H388D; p.H258D	missense	Activating	1	Benign	22.6	0.009977	770386388	NA	NA	0.002	NA	RCV000204403.2	NA	NA	NA	NA	UCEC_A6JA-10A
2	48026486	MSH6	Uncertain Significance	SNV	Exonic	p.N455T; p.N325T; p.N153T	missense	Tolerated	0.75	Benign	16.94	0.001459	200938360	NA	0.015	0.004	NA	RCV000131161.3; RCV000196009.5; RCV000409980.1; RCV000223096.2	NA	NA	NA	NA	THCA_A3FM-10A
2	48026593	MSH6	Uncertain Significance	Deletion	Exonic	p.M190del; p.M492del; p.M362del	in-frame	NA	NA	NA	17.81	1.079e-05	587782576	NA	NA	0.001	NA	RCV000131804.5; RCV000417386.1; RCV000225825.2	NA	NA	NA	NA	THCA_A3H1-11A
2	48026596	MSH6	Uncertain Significance	SNV	Exonic	p.M190V; p.M492V; p.M362V	missense	Damaging	0.04	Possibly Damaging	23	1.079e-05	61754783	NA	NA	0.006	CM031252 (DM?)	RCV000074657.2; RCV000212649.1; RCV000115374.6	NA	NA	NA	NA	THCA_A4V2-10A
2	48026721	MSH6	Uncertain Significance	SNV	Exonic	p.E533D; p.E403D; p.E231D	missense	Tolerated	0.56	Benign	15.61	NA	373726731	NA	0.008	0.002	NA	RCV000122952.6; RCV000218729.1; RCV000411179.1; RCV000219239.1	NA	NA	NA	NA	BRCA_A0TQ-10A
2	48026818	MSH6	Uncertain Significance	SNV	Exonic	p.G566R; p.G436R; p.G264R	missense	Damaging	0.01	Probably Damaging	28.4	9.683e-07	63749973	NA	NA	0.025	CM992637 (DM)	RCV000212651.2; RCV000411714.1; RCV000074680.3; RCV000131251.5	NA	NA	NA	NA	THCA_A4K6-11A
2	48026852	MSH6	Uncertain Significance	SNV	Exonic	p.R447H; p.R577H; p.R275H	missense	Damaging	0.04	Probably Damaging	32	1.13e-06	376220212	NA	0.015	0.004	CM1613754 (DM?)	RCV000410866.1; RCV000121579.2; RCV000204422.3; RCV000131162.5	NA	NA	1215570	1.39	BRCA_A0DA-10A	KIRP_7840-10A
2	48026854	MSH6	Uncertain Significance	SNV	Exonic	p.H448Y; p.H276Y; p.H578Y	missense	Tolerated	0.53	Benign	23.4	1.13e-06	768854566	NA	NA	0.002	NA	RCV000164895.1	NA	NA	NA	NA	COAD_A566-10A
2	48026944	MSH6	Uncertain Significance	SNV	Exonic	p.I306V; p.I608V; p.I478V	missense	Tolerated	0.54	Benign	< 10	NA	201613780	NA	0.008	0.001	NA	RCV000196510.3; RCV000160671.2	NA	NA	NA	NA	BRCA_AA0Z-10A
2	48027059	MSH6	Uncertain Significance	SNV	Exonic	p.K646R; p.K344R; p.K516R	missense	Tolerated	0.32	Benign	< 10	NA	201096652	0.02	NA	0.005	NA	RCV000482874.1; RCV000229693.2	NA	NA	4094437	0.34	BRCA_A134-10A
2	48027268	MSH6	Uncertain Significance	SNV	Exonic	p.T414A; p.T716A; p.T586A	missense	Tolerated	0.87	Benign	< 10	NA	749711246	NA	NA	0.001	NA	NA	NA	NA	NA	NA	COAD_6603-11A
2	48027382	MSH6	Uncertain Significance	SNV	Exonic	p.T452P; p.T754P; p.T624P	missense	Tolerated	0.28	Benign	< 10	NA	545057945	0.02	NA	0.002	NA	RCV000217257.1; RCV000160679.3	NA	NA	NA	NA	BRCA_A12-10A
2	48027403	MSH6	Uncertain Significance	SNV	Exonic	p.R631G; p.R459G; p.R761G	missense	Tolerated	0.1	Benign	21.8	0.003119	199876321	0.04	NA	0.003	NA	RCV000129031.3; RCV000220493.1; RCV000195792.3	NA	NA	NA	NA	SKCM_A29R-10A
2	48027506	MSH6	Uncertain Significance	SNV	Exonic	p.I665T; p.I493T; p.I795T	missense	Damaging	0	Possibly Damaging	22.5	0.0003048	202127474	0.02	0.008	0.031	NA	RCV000172814.1; RCV000160681.4; RCV000122957.3; RCV000212664.3; RCV000412250.1	NA	NA	NA	NA	BRCA_A3YX-10A
2	48027520	MSH6	Uncertain Significance	SNV	Exonic	p.V498L; p.V800L; p.V670L	missense	Tolerated	0.31	Benign	12.81	0.0003281	61748083	NA	0.015	0.012	CM992638 (DM)	RCV000115389.6; RCV000074744.4; RCV000148650.1; RCV000409574.1; RCV000212665.3	NA	NA	NA	NA	BRCA_A1F-11A	KIRC_5399-10A	SKCM_A3F2-10A
2	48027683	MSH6	Uncertain Significance	SNV	Exonic	p.K854M; p.K552M; p.K724M	missense	Damaging	0.01	Probably Damaging	22.3	0.000317	34374438	0.04	0.039	0.042	CM015302 (DM)	RCV000148652.1; RCV000074754.5; RCV000121574.3; RCV000129191.5	NA	NA	NA	NA	KIRC_5698-10A	KIRP_7049-11A	UCEC_A11Z-10A	UCEC_A2KS-10A
2	48027684	MSH6	Uncertain Significance	SNV	Exonic	p.K724N; p.K552N; p.K854N	missense	Tolerated	0.08	Probably Damaging	25.7	0.0004699	759048538	NA	NA	0.011	NA	RCV000276074.1	NA	NA	NA	NA	KIRP_7049-11A
2	48027719	MSH6	Uncertain Significance	SNV	Exonic	p.K564T; p.K736T; p.K866T	missense	Tolerated	0.08	Probably Damaging	24.8	0.0006637	190075874	0.02	0.008	0.002	NA	RCV000479488.1; RCV000475289.1; RCV000222631.1; RCV000074756.2	NA	NA	NA	NA	SKCM_A2JB-10A
2	48027721	MSH6	Uncertain Significance	SNV	Exonic	p.V565I; p.V737I; p.V867I	missense	Tolerated	0.26	Benign	12.33	NA	745954217	NA	NA	0.002	NA	NA	NA	NA	NA	NA	SKCM_A3R1-10B
2	48027789	MSH6	Uncertain Significance	SNV	Exonic	p.Q587H; p.Q759H; p.Q889H	missense	Tolerated	0.08	Benign	16.76	NA	149945495	0.02	0.031	0.008	NA	RCV000199727.4; RCV000410628.1; RCV000034496.1; RCV000115393.6; RCV000235185.2	NA	NA	NA	NA	BRCA_A0D4-10A	BRCA_A56D-10A
2	48027823	MSH6	Uncertain Significance	SNV	Exonic	p.R771S; p.R901S; p.R599S	missense	Tolerated	0.76	Benign	12.82	0.008851	772514245	NA	NA	0.001	NA	RCV000210111.1; RCV000217860.1	NA	NA	NA	NA	UCEC_A3QS-10A
2	48028004	MSH6	Uncertain Significance	SNV	Exonic	p.R831T; p.R659T; p.R961T	missense	Tolerated	0.41	Benign	25.5	0.0005521	587781458	NA	NA	0.001	NA	RCV000223015.1	NA	NA	NA	NA	SKCM_A95Z-10A
2	48028028	MSH6	Uncertain Significance	SNV	Exonic	p.Y969F; p.Y667F; p.Y839F	missense	Tolerated	0.36	Benign	23	0.003105	63749919	NA	NA	0.001	NA	RCV000129763.3; RCV000204094.2; RCV000410024.1	NA	NA	NA	NA	SKCM_A550-10A
2	48028072	MSH6	Uncertain Significance	SNV	Exonic	p.N682H; p.N984H; p.N854H	missense	Damaging	0.02	Possibly Damaging	24.1	0.0002767	146359682	0.02	0.008	0.004	NA	RCV000483801.1; RCV000166094.1; RCV000206584.2	NA	NA	NA	NA	THCA_A39T-10A
2	48030583	MSH6	Uncertain Significance	SNV	Exonic	p.Y764C; p.Y1066C; p.Y936C	missense	Damaging	0	Probably Damaging	29.1	1.012e-05	372103816	NA	0.008	0.002	NA	RCV000131293.2; RCV000234661.2	NA	NA	NA	NA	KIRP_A9JM-10A
2	48030589	MSH6	Uncertain Significance	SNV	Exonic	p.R766Q; p.R1068Q; p.R938Q	missense	Tolerated	0.8	Benign	15.56	NA	398123230	NA	NA	0.015	CM157949 (DM?)	RCV000168135.5; RCV000217757.2; RCV000131252.3	NA	NA	NA	NA	BRCA_A0IJ-10A	COAD_6536-10A	SKCM_A726-10A	THCA_A3YD-10A
2	48030603	MSH6	Uncertain Significance	SNV	Exonic	p.P1073S; p.P771S; p.P943S	missense	Tolerated	0.71	Benign	23.8	0.00561	142254875	NA	0.062	0.03	NA	RCV000115406.7; RCV000034498.1; RCV000202106.3; RCV000074820.5	NA	NA	NA	NA	COAD_A1D7-10A	KIRC_4334-11A
2	48030631	MSH6	Uncertain Significance	SNV	Exonic	p.P780L; p.P1082L; p.P952L	missense	Tolerated	0.07	Benign	34	6.209e-05	191109849	0.04	0.008	0.012	NA	RCV000121583.3; RCV000115409.6; RCV000074824.3	NA	NA	NA	NA	BRCA_A8HQ-10A
2	48030645	MSH6	Uncertain Significance	SNV	Exonic	p.P785A; p.P1087A; p.P957A	missense	Tolerated	0.09	Benign	23.4	0.003236	63750998	0.04	NA	0.008	NA	RCV000122963.6; RCV000212677.2; RCV000128933.5; RCV000411062.1	NA	NA	NA	NA	BRCA_A0RT-10A	UCEC_A11O-10A
2	48030646	MSH6	Uncertain Significance	SNV	Exonic	p.P785H; p.P957H; p.P1087H	missense	Damaging	0.02	Probably Damaging	28.9	0.0005598	63750753	NA	0.015	0.015	NA	RCV000121584.2; RCV000168382.4; RCV000115410.6	NA	NA	NA	NA	BRCA_A12W-10A	KIRP_A5EB-11A
2	48030670	MSH6	Uncertain Significance	SNV	Exonic	p.R793H; p.R1095H; p.R965H	missense	Tolerated	0.14	Probably Damaging	35	9.354e-07	63750253	NA	NA	0.003	CM030237 (DM?)	RCV000412287.1; RCV000433110.1; RCV000164048.2; RCV000074835.3	NA	NA	190065	0.28	SKCM_A198-10A
2	48030685	MSH6	Uncertain Significance	SNV	Exonic	p.T1100M; p.T970M; p.T798M	missense	Damaging	0.01	Benign	23.8	3.999e-05	63750442	NA	NA	0.005	CM020038 (DM?)	RCV000218926.1; RCV000074836.3; RCV000223174.2	NA	NA	5458978	0.43	SKCM_A1ZA-10A	THCA_A4ID-11A
2	48030720	MSH6	Uncertain Significance	SNV	Exonic	p.D810N; p.D982N; p.D1112N	missense	Tolerated	0.07	Probably Damaging	25.2	3.556e-05	773955368	NA	NA	0.003	NA	RCV000206715.3	NA	NA	NA	NA	KIRC_5080-11A
2	48032088	MSH6	Uncertain Significance	SNV	Exonic	p.V858I; p.V1030I; p.V1160I	missense	Tolerated	0.34	Benign	22.8	6.622e-05	376799914	NA	0.008	0.005	NA	RCV000201982.2; RCV000410385.1; RCV000200058.3; RCV000165060.2	NA	NA	5967524	2.08	BRCA_A6ZG-10B
2	48033423	MSH6	Uncertain Significance	SNV	Exonic	p.T941S; p.T1113S; p.T1243S	missense	Tolerated	0.11	Possibly Damaging	23.8	0.002773	147453999	0.02	0.015	0.028	NA	RCV000212687.2; RCV000115419.6; RCV000122966.4	NA	NA	NA	NA	KIRC_5185-11A	THCA_A3UT-10A
2	48033438	MSH6	Uncertain Significance	SNV	Exonic	p.H1118Y; p.H946Y; p.H1248Y	missense	Damaging	0	Probably Damaging	32	7.311e-07	63750882	NA	NA	0.002	NA	RCV000220341.1	NA	NA	NA	NA	UCEC_A1DV-10A
2	48033454	MSH6	Uncertain Significance	SNV	Exonic	p.V1123E; p.V951E; p.V1253E	missense	Damaging	0	Probably Damaging	35	8.531e-06	202066386	0.02	0.015	0.019	CM148415 (DM?)	RCV000212688.2; RCV000196523.4; RCV000115421.5	NA	NA	NA	NA	BRCA_A0DX-10A	KIRC_3378-11A
2	48033750	MSH6	Uncertain Significance	SNV	Exonic	p.R1019G; p.R1321G; p.R1191G	missense	Damaging	0.01	Benign	25.4	NA	41295278	0.02	0.008	0.017	CM064125 (DM)	RCV000074958.2; RCV000115425.6; RCV000410058.1; RCV000148646.1; RCV000202255.3	NA	NA	NA	NA	KIRP_A8LD-10A	UCEC_A1GK-10A
2	48033981	MSH6	Uncertain Significance	Insertion	Exonic	p.K1228fs*2; p.K1056fs*2; p.K1358fs*2	frameshift	NA	NA	NA	33	NA	55740729; 587779311	0.799	NA	0.233	CI025492 (FP)	RCV000115430.4; RCV000121569.1; RCV000074986.3	NA	NA	3186044; 1666636	2.63; 0.99	BRCA_A12W-10A	BRCA_A134-10A	BRCA_A26Z-10A	BRCA_A3M8-10A	COAD_6717-10A
2	48033999	MSH6	Uncertain Significance	Deletion	Exonic	NA	unknown	NA	NA	NA	0.001	NA	765313977	NA	NA	0.002	NA	NA	NA	NA	NA	NA	BRCA_A03L-10A	BRCA_A1HL-10A
3	10183545	VHL	Uncertain Significance	SNV	Exonic	p.A5V	missense	NA	NA	Benign	25.6	NA	755333116	NA	NA	0.008	NA	RCV000195431.3; RCV000409910.1	NA	NA	NA	NA	COAD_6888-10A
3	10188273	VHL	Uncertain Significance	SNV	Intronic; Exonic	p.S139C	missense	Damaging	0.01	Possibly Damaging	27.5	NA	587780732	NA	NA	0.006	NA	RCV000161079.2; RCV000123107.1	NA	NA	NA	NA	THCA_A3CX-10A
3	10191605	VHL	Uncertain Significance	SNV	Exonic	p.R159W; p.R200W	missense	Damaging	0	Probably Damaging	35	0.006266	28940298	NA	0.015	0.023	CM961441 (DM)	RCV000148922.4; RCV000161094.4; RCV000122262.2; RCV000002320.6; RCV000456133.1	608537	263400	18024	2.27	SKCM_A1Q3-10A
3	14187577	XPC	Uncertain Significance	SNV	ncRNA; Exonic	p.A896V	missense	Tolerated	0.08	Possibly Damaging	23.5	0.001355	770685744	NA	NA	0.002	NA	NA	NA	NA	NA	NA	UCEC_A5W2-10A
3	14190078	XPC	Uncertain Significance	SNV	ncRNA; Exonic	p.G802S	missense	Damaging	0	Probably Damaging	35	5.875e-07	200148127	0.16	0.041	0.042	NA	RCV000122328.1	NA	NA	1232948	1.39	BRCA_A24A-10A	KIRP_5893-11A	UCEC_A3C-10A
3	14190149	XPC	Uncertain Significance	SNV	ncRNA; Exonic	p.N778S	missense	Damaging	0.01	Possibly Damaging	< 10	NA	748241834	NA	NA	0.002	NA	NA	NA	NA	NA	NA	BRCA_A26W-10A
3	14190219	XPC	Uncertain Significance	SNV	ncRNA; Exonic	p.E755K	missense	Damaging	0.01	Probably Damaging	35	6.871e-07	776361955	NA	NA	0.002	NA	NA	NA	NA	NA	NA	COAD_3779-10A
3	14190319	XPC	Uncertain Significance	SNV	ncRNA; Exonic	p.G749R	missense	Damaging	0	Probably Damaging	32	7.674e-07	772673679	NA	NA	0.001	NA	NA	NA	NA	NA	NA	BRCA_A245-10A
3	14190411	XPC	Uncertain Significance	SNV	ncRNA; Exonic	p.R718Q	missense	Damaging	0.01	Probably Damaging	29.6	2.851e-05	373308689	NA	0.008	0.005	NA	NA	NA	NA	NA	NA	THCA_A2Q9-10A
3	14197974	XPC	Uncertain Significance	SNV	ncRNA; Exonic	p.Q632E	missense	Damaging	0.03	Benign	20.7	0.0003365	3731139	0.1	0.024	0.008	NA	NA	NA	NA	NA	NA	KIRP_7732-10A
3	14197980	XPC	Uncertain Significance	SNV	ncRNA; Exonic	p.M630V	missense	Tolerated	0.11	Benign	15.8	0.0006368	747088776	NA	NA	0.001	NA	NA	NA	NA	NA	NA	BRCA_A2BM-11A
3	14199560	XPC	Uncertain Significance	SNV	ncRNA; Exonic	p.R608K	missense	Tolerated	0.45	Benign	14.57	NA	768979551	NA	NA	0.008	NA	RCV000313008.1	NA	NA	NA	NA	SKCM_A8GL-10A	THCA_A2P0-10A
3	14199603	XPC	Uncertain Significance	SNV	ncRNA; Exonic	p.R594C	missense	Damaging	0.05	Possibly Damaging	28.7	NA	183238369	0.16	0.087	0.032	NA	RCV000122344.1	NA	NA	NA	NA	KIRP_7053-11A	KIRP_A5W7-10A
3	14199680	XPC	Uncertain Significance	SNV	ncRNA; Exonic	p.Y568C	missense	Damaging	0	Probably Damaging	25.8	1.524e-05	766210433	NA	NA	0.001	NA	NA	NA	NA	NA	NA	KIRC_5697-11A
3	14200059	XPC	Uncertain Significance	SNV	ncRNA; Exonic	p.G442S	missense	Tolerated	1	Benign	< 10	NA	548181699	0.02	NA	0.003	NA	NA	NA	NA	NA	NA	SKCM_A6EG-10A
3	14200136	XPC	Uncertain Significance	SNV	ncRNA; Exonic	p.R416H	missense	Tolerated	0.13	Benign	17.08	NA	200157068	0.02	NA	0.003	NA	NA	NA	NA	NA	NA	THCA_A4I7-11A
3	14200137	XPC	Uncertain Significance	SNV	ncRNA; Exonic	p.R416C	missense	Damaging	0.03	Benign	25	NA	369928352	NA	0.01	0.003	NA	NA	NA	NA	NA	NA	UCEC_A6W3-10A
3	14200160	XPC	Uncertain Significance	SNV	ncRNA; Exonic	p.K408R	missense	Tolerated	0.39	Benign	< 10	NA	751020363	NA	NA	0.001	NA	NA	NA	NA	NA	NA	SKCM_A4U5-10B
3	14200206	XPC	Uncertain Significance	SNV	ncRNA; Exonic	p.R393W	missense	Tolerated	0.1	Benign	16.46	NA	121965090	0.02	0.087	0.079	CM112198 (DFP)	RCV000122342.1	NA	NA	NA	NA	BRCA_A0RV-10A	BRCA_A24H-10A	COAD_4105-10A	KIRC_4154-11A	KIRC_4837-11A	KIRC_4872-11A	SKCM_A2GJ-10A
3	14200251	XPC	Uncertain Significance	SNV	ncRNA; Exonic	p.R378G	missense	Tolerated	0.53	Benign	< 10	NA	762726340	NA	NA	0.001	NA	NA	NA	NA	NA	NA	UCEC_A2OP-10A
3	14200347	XPC	Uncertain Significance	SNV	ncRNA; Exonic	p.S346P	missense	Tolerated	0.07	Benign	< 10	NA	745984531	NA	NA	0.001	NA	NA	NA	NA	NA	NA	BRCA_A126-10A
3	14206955	XPC	Uncertain Significance	SNV	ncRNA; Exonic	p.T251I	missense	Tolerated	0.21	Benign	< 10	NA	774132812	NA	NA	0.002	NA	NA	NA	NA	NA	NA	KIRC_5696-11A
3	14206958	XPC	Uncertain Significance	SNV	ncRNA; Exonic	p.D250G	missense	Tolerated	0.09	Benign	22.9	0.0008954	201247727	NA	0.032	0.007	NA	NA	NA	NA	NA	NA	BRCA_AA0Z-10A	KIRP_A44B-10A
3	14206959	XPC	Uncertain Significance	SNV	ncRNA; Exonic	p.D250N	missense	Tolerated	0.19	Probably Damaging	24	0.001321	775738160	NA	NA	0.002	NA	NA	NA	NA	NA	NA	BRCA_A3Z5-10A
3	14208747	XPC	Uncertain Significance	SNV	ncRNA; Exonic	p.K181N	missense	Damaging	0.01	Possibly Damaging	25.2	NA	754972616	NA	NA	0.001	NA	NA	NA	NA	NA	NA	COAD_3712-11A
3	14209823	XPC	Uncertain Significance	SNV	Exonic	p.L157P	missense	Tolerated	0.28	Benign	< 10	NA	NA	NA	NA	NA	NA	NA	NA	NA	NA	NA	UCEC_A3WQ-10A
3	14212018	XPC	Uncertain Significance	SNV	ncRNA; Exonic	p.H111L	missense	Tolerated	0.38	Benign	< 10	NA	764028607	NA	NA	0.001	NA	NA	NA	NA	NA	NA	BRCA_A1HJ-10A
3	14214376	XPC	Uncertain Significance	SNV	ncRNA; Exonic	p.D97V	missense	Tolerated	0.15	Benign	22	NA	761712247	NA	NA	0.001	NA	NA	NA	NA	NA	NA	KIRC_5008-11A
3	14214379	XPC	Uncertain Significance	SNV	ncRNA; Exonic	p.G96E	missense	Tolerated	1	Benign	15.87	0.001959	369470201	NA	0.025	0.01	NA	NA	NA	NA	NA	NA	BRCA_A441-10A
3	14214383	XPC	Uncertain Significance	SNV	ncRNA; Exonic	p.D95N	missense	Tolerated	0.11	Possibly Damaging	24	0.001054	772981828	NA	NA	0.003	NA	NA	NA	NA	NA	NA	UCEC_A0K3-10A
3	14214386	XPC	Uncertain Significance	SNV	ncRNA; Exonic	p.S94G	missense	Damaging	0.04	Benign	10.84	NA	766563263	NA	NA	0.001	NA	NA	NA	NA	NA	NA	SKCM_A1HW-10A
3	14214461	XPC	Uncertain Significance	SNV	ncRNA; Exonic	p.G69R	missense	Tolerated	0.17	Possibly Damaging	22.5	NA	533660155	0.02	NA	0.002	NA	NA	NA	NA	NA	NA	KIRC_4995-11A
3	14214517	XPC	Uncertain Significance	SNV	ncRNA; Exonic	p.K50R	missense	Tolerated	0.25	Benign	< 10	NA	374372119	NA	0.008	0.004	NA	NA	NA	NA	NA	NA	UCEC_A0KB-10A
3	37038184	MLH1	Uncertain Significance	SNV	Exonic; Intronic; 5'UTR	p.N64S	missense	Damaging	0.01	Probably Damaging	27.2	2.109e-05	63750952	NA	0.008	0.005	CM970952 (DM)	RCV000217492.2; RCV000075426.3; RCV000410882.1; RCV000160536.3	NA	NA	NA	NA	SKCM_A4Z3-10A
3	37045931	MLH1	Uncertain Significance	SNV	Exonic; 5'UTR	p.T18A; p.T116A	missense	Tolerated	0.22	Possibly Damaging	24.9	1.828e-05	750353040	NA	NA	0.002	NA	NA	NA	NA	NA	NA	THCA_A3SE-10A
3	37045956	MLH1	Uncertain Significance	SNV	Exonic; 5'UTR	p.C26Y; p.C124Y	missense	Damaging	0.05	Probably Damaging	31	1.82e-06	730881736	NA	NA	0.001	NA	RCV000160520.2; RCV000475201.1	NA	NA	NA	NA	KIRC_5465-11A
3	37045961	MLH1	Uncertain Significance	SNV	Exonic; 5'UTR	p.Y28N; p.Y126N	missense	Damaging	0	Probably Damaging	31	0.0007907	200076893	0.02	NA	0.007	CM122668 (DM?)	RCV000075672.3; RCV000410157.1; RCV000217922.2	NA	NA	4584283	1.54	UCEC_A16S-10A
3	37053508	MLH1	Uncertain Significance	SNV	Exonic; 5'UTR	p.E101Q; p.E199Q	missense	Damaging	0.01	Possibly Damaging	22.7	1.021e-06	63749887	NA	NA	0.015	CM011410 (DM)	RCV000218794.2; RCV000165198.2; RCV000075782.2	NA	NA	NA	NA	KIRC_4890-11A
3	37053539	MLH1	Uncertain Significance	SNV	Exonic; 5'UTR	p.N111S; p.N209S	missense	Tolerated	0.55	Benign	< 10	NA	150478207	0.02	0.008	0.006	NA	RCV000132489.3; RCV000200318.3; RCV000480315.1	NA	NA	NA	NA	THCA_A2QD-10A
3	37056021	MLH1	Uncertain Significance	SNV	Exonic	p.L161S; p.L18S; p.L259S	missense	Damaging	0.04	Possibly Damaging	28.2	1.521e-05	56250509	NA	NA	0.004	NA	RCV000411294.1; RCV000160527.3	NA	NA	NA	NA	BRCA_A1H-10A	THCA_A414-10A
3	37061845	MLH1	Uncertain Significance	SNV	Exonic	p.T212K; p.T69K; p.T310K	missense	Damaging	0	Probably Damaging	34	1.016e-06	746206527	NA	NA	0.001	NA	NA	NA	NA	NA	NA	COAD_6674-10A
3	37067149	MLH1	Uncertain Significance	SNV	Exonic	p.G113S; p.G256S; p.G354S	missense	Tolerated	0.79	Benign	13.94	NA	752962453	NA	NA	0.002	NA	NA	NA	NA	NA	NA	KIRP_7996-10A
3	37067225	MLH1	Uncertain Significance	SNV	Exonic	p.Y281C; p.Y138C; p.Y379C	missense	Damaging	0.03	Possibly Damaging	24.9	NA	143009528	NA	0.015	0.004	CM033401 (DM?)	RCV000212531.1; RCV000196668.3; RCV000411981.1; RCV000131299.5	NA	NA	6006386	0.14	KIRP_A657-10A
3	37067437	MLH1	Uncertain Significance	SNV	Exonic	p.D352Y; p.D209Y; p.D450Y	missense	Damaging	0.03	Benign	13.94	NA	752622244	NA	NA	0.001	NA	RCV000216865.1; RCV000230653.1	NA	NA	NA	NA	BRCA_A1HO-10A
3	37067448	MLH1	Uncertain Significance	SNV	Exonic	p.K212N; p.K355N; p.K453N	missense	Tolerated	0.49	Benign	< 10	NA	NA	NA	NA	NA	NA	NA	NA	NA	NA	NA	KIRC_4784-11A
3	37067449	MLH1	Uncertain Significance	SNV	Exonic	p.G454R; p.G356R; p.G213R	missense	Tolerated	0.53	Benign	< 10	NA	63750527	NA	NA	0.015	CM068363 (DM?)	RCV000410484.1; RCV000200984.2; RCV000115458.6; RCV000075179.4	NA	NA	NA	NA	THCA_A39T-10A
3	37070273	MLH1	Uncertain Significance	SNV	Splice Site	NA	NA	NA	NA	NA	24.8	0.000169	746536721	NA	NA	0.001	NA	NA	NA	NA	NA	NA	KIRP_A7SM-10A
3	37070274	MLH1	Uncertain Significance	SNV	Splice Site	NA	NA	NA	NA	NA	25.9	2.985e-05	781755529	NA	NA	0.001	NA	NA	NA	NA	NA	NA	KIRP_A7SM-10A
3	37070285	MLH1	Uncertain Significance	SNV	Exonic	p.R233G; p.R376G; p.R474G	missense	Tolerated	0.31	Benign	23.5	0.001012	147939838	0.04	0.054	0.008	NA	RCV000200301.2; RCV000212537.2; RCV000115460.6; RCV000412185.1	NA	NA	NA	NA	COAD_AATE-10A
3	37070286	MLH1	Uncertain Significance	SNV	Exonic	p.R233Q; p.R474Q; p.R376Q	missense	Tolerated	0.51	Benign	23.9	2.985e-05	63751083	NA	NA	0.001	CM011412 (DM?)	RCV000075211.2	NA	NA	NA	NA	COAD_5868-10A
3	37070312	MLH1	Uncertain Significance	SNV	Exonic	p.E242K; p.E483K; p.E385K	missense	Tolerated	0.41	Benign	21.5	0.002624	774236450	NA	NA	0.001	NA	NA	NA	NA	NA	NA	UCEC_A11G-10A
3	37070352	MLH1	Uncertain Significance	SNV	Exonic	p.P398R; p.P496R; p.P255R	missense	Tolerated	0.42	Possibly Damaging	22.9	3.54e-05	63750226	NA	NA	0.005	NA	RCV000075225.3; RCV000483364.1; RCV000221321.1; RCV000409591.1	NA	NA	NA	NA	COAD_6718-10A
3	37089101	MLH1	Uncertain Significance	SNV	Exonic	p.A510V; p.A367V; p.A608V	missense	Tolerated	0.07	Probably Damaging	26	1.585e-06	267607864	NA	NA	0.001	NA	RCV000221100.1; RCV000474071.1; RCV000484604.1	NA	NA	NA	NA	SKCM_A182-10A
3	37089131	MLH1	Uncertain Significance	SNV	Exonic	p.K520T; p.K377T; p.K618T	missense	Damaging	0	Probably Damaging	28	0.0005035	63750449	0.319	0.377	0.341	CM950808 (DM)	RCV000132375.5; RCV000144601.1; RCV000114853.1; RCV000075384.2; RCV000148619.1; RCV000174993.2	NA	NA	25915	2.7	BRCA_A0RT-10A	BRCA_A0TV-10A	BRCA_A1B5-10A	BRCA_A1J-10A	BRCA_A4S2-10A	KIRC_5677-11A	KIRC_5907-10A	KIRP_7059-11A	KIRP_A7S-10A	KIRP_A83V-11A	KIRP_AAVO-11A	SKCM_A2GL-10A	SKCM_A44A-10A	THCA_A1QH-10A	THCA_A3DQ-10A	UCEC_A17M-10A	UCEC_A1GW-10A	UCEC_A2AE-10A	UCEC_A3G3-10A	UCS_A4R0-10A
3	37089140	MLH1	Uncertain Significance	SNV	Exonic	p.M380K; p.M523K; p.M621K	missense	Damaging	0	Probably Damaging	32	1.396e-05	NA	NA	NA	NA	NA	NA	NA	NA	NA	NA	COAD_A50U-10A
3	37089154	MLH1	Uncertain Significance	SNV	Exonic	p.F528L; p.F626L; p.F385L	missense	Damaging	0.01	Probably Damaging	31	1.396e-05	377241633	NA	0.008	0.002	NA	RCV000214440.1; RCV000462112.1; RCV000216958.2	NA	NA	NA	NA	KIRP_7828-10A
3	37090425	MLH1	Uncertain Significance	SNV	Exonic; Intronic	p.E576K; p.E674K; p.E433K	missense	Tolerated	0.33	Benign	22.3	NA	755577490	NA	NA	0.001	NA	RCV000456564.1	NA	NA	NA	NA	THCA_A3ST-11A
3	37090471	MLH1	Uncertain Significance	SNV	Exonic; Intronic	p.Q689R; p.Q448R; p.Q591R	missense	Tolerated	0.48	Benign	16.99	0.005358	63750702	NA	0.023	0.028	CM015005 (DM?)	RCV000212547.1; RCV000075501.2; RCV000148624.1; RCV000131021.4	NA	NA	NA	NA	BRCA_A0DQ-10A	BRCA_A15T-10A	KIRP_A9DC-10A
3	37092019	MLH1	Uncertain Significance	SNV	Exonic	p.V647M; p.V475M; p.V618M; p.V716M	missense	Tolerated	0.15	Possibly Damaging	24.6	0.0008279	35831931	0.04	0.138	0.122	CM981295 (DM?)	RCV000121366.5; RCV000075554.4; RCV000034545.3; RCV000115472.6	NA	NA	NA	NA	BRCA_A094-10A	BRCA_A0BR-10A	BRCA_A1E-10A	BRCA_A27K-10A	COAD_3697-11A	KIRC_4913-11A	SKCM_A1Z7-10A	SKCM_A2GC-10A	THCA_A4F-10A	THCA_A4JZ-11A	THCA_A4KD-11A	UCEC_A0ZS-10A	UCEC_A1GV-10A
3	52436344	BAP1	Uncertain Significance	SNV	Exonic	p.R717Q	missense	Damaging	0.01	Possibly Damaging	34	8.017e-07	765539314	NA	NA	0.004	NA	NA	NA	NA	NA	NA	BRCA_A426-10A
3	52436835	BAP1	Uncertain Significance	SNV	Exonic	p.A648V	missense	Tolerated	0.66	Benign	17.84	8.913e-05	755915077	NA	NA	0.001	NA	NA	NA	NA	NA	NA	KIRP_A9DE-10A
3	52437234	BAP1	Uncertain Significance	SNV	Exonic	p.V604M	missense	Tolerated	0.11	Benign	11.92	NA	369065146	NA	0.015	0.002	CM1515146 (DM)	NA	NA	NA	4119058	0.34	SKCM_A2GD-10A
3	52437293	BAP1	Uncertain Significance	SNV	Exonic	p.P584H	missense	Tolerated	0.1	Benign	16.3	0.004909	374877744	NA	0.008	0.001	NA	RCV000468890.1	NA	NA	NA	NA	BRCA_A1P0-10A
3	52437309	BAP1	Uncertain Significance	SNV	Exonic	p.G579R	missense	Tolerated	0.56	Benign	26.2	NA	370004702	NA	NA	0.008	NA	RCV000120194.1; RCV000229762.3	NA	NA	NA	NA	COAD_6718-10A	UCEC_A0UL-10A
3	52437492	BAP1	Uncertain Significance	SNV	Exonic	p.I557V	missense	Tolerated	1	Benign	< 10	0.009886	776549962	NA	NA	0.001	NA	NA	NA	NA	NA	NA	SKCM_A26A-10A
3	52437510	BAP1	Uncertain Significance	SNV	Exonic	p.R551C	missense	Damaging	0.01	Possibly Damaging	31	0.007998	755664216	NA	NA	0.003	NA	NA	NA	NA	NA	NA	UCEC_A0V7-10A
3	52437609	BAP1	Uncertain Significance	SNV	Exonic	p.R518W	missense	Tolerated	0.07	Probably Damaging	23.5	4.335e-07	775789477	NA	NA	0.004	NA	RCV000461126.1	NA	NA	5021041	3.45	THCA_A4I1-11A
3	52437614	BAP1	Uncertain Significance	SNV	Exonic	p.P516L	missense	Tolerated	0.12	Benign	24.1	4.335e-07	755719248	NA	NA	0.001	NA	NA	NA	NA	1692814	0.9	KIRC_4974-11A
3	52437734	BAP1	Uncertain Significance	SNV	Exonic	p.V476A	missense	Tolerated	0.18	Benign	15.36	0.0004753	144060813	NA	0.062	0.009	NA	RCV000228176.2	NA	NA	NA	NA	BRCA_A42T-10A
3	52437753	BAP1	Uncertain Significance	SNV	Exonic	p.G470R	missense	Tolerated	0.59	Benign	16.4	0.0001644	576538858	0.02	NA	0.005	NA	RCV000471822.1; RCV000120191.1	NA	NA	NA	NA	THCA_A3FO-10A
3	52437831	BAP1	Uncertain Significance	SNV	Exonic	p.T444A	missense	Tolerated	0.8	Benign	12.23	0.0006622	374746213	0.02	0.038	0.011	NA	RCV000473189.1	NA	NA	NA	NA	BRCA_A15O-10A
3	52437833	BAP1	Uncertain Significance	SNV	Exonic	p.N443S	missense	Tolerated	0.26	Benign	< 10	6.902e-05	756153541	NA	NA	0.001	NA	NA	NA	NA	NA	NA	KIRC_5186-11A
3	52438470	BAP1	Uncertain Significance	SNV	Exonic	p.R417G	missense	Tolerated	0.34	Benign	21.7	NA	767064896	NA	NA	0.001	NA	NA	NA	NA	NA	NA	UCEC_A210-10A
3	52438501	BAP1	Uncertain Significance	SNV	Exonic	p.E406D	missense	Tolerated	0.13	Benign	13.87	NA	752703914	NA	NA	0.003	NA	NA	NA	NA	NA	NA	COAD_6746-10A
3	52438507	BAP1	Uncertain Significance	Deletion	Exonic	p.Y401_D404del	in-frame	NA	NA	NA	23.3	NA	776606194	NA	NA	0.003	NA	RCV000467883.1	NA	NA	NA	NA	KIRC_3351-11A
3	52439805	BAP1	Uncertain Significance	SNV	Exonic	p.A303T	missense	Tolerated	0.46	Benign	< 10	NA	754740693	NA	NA	0.001	NA	NA	NA	NA	NA	NA	COAD_6588-10A
3	52439807	BAP1	Uncertain Significance	SNV	Exonic	p.P302L	missense	Tolerated	0.75	Benign	< 10	NA	149158790	NA	0.054	0.012	NA	RCV000120189.1; RCV000476207.1	NA	NA	NA	NA	BRCA_A5YP-10A
3	52440330	BAP1	Uncertain Significance	SNV	Exonic	p.Y241C	missense	Damaging	0.03	Probably Damaging	26.2	5.61e-06	367867008	NA	0.008	0.003	NA	NA	NA	NA	NA	NA	KIRC_5566-10A
3	52441280	BAP1	Uncertain Significance	SNV	Exonic	p.T164A	missense	Tolerated	0.21	Benign	23.4	1.324e-05	748856655	NA	NA	0.001	NA	NA	NA	NA	NA	NA	BRCA_A1HE-10A
3	52441991	BAP1	Uncertain Significance	SNV	Exonic	p.K120E	missense	Tolerated	0.13	Benign	22.3	0.0004624	774573926	NA	NA	0.004	NA	NA	NA	NA	NA	NA	THCA_A3ZQ-11A
3	52442033	BAP1	Uncertain Significance	SNV	Exonic	p.V106M	missense	Damaging	0.02	Probably Damaging	33	8.241e-07	754385495	NA	NA	NA	NA	NA	NA	NA	252373	11.43	KIRC_A8L8-10A
5	112102052	APC	Uncertain Significance	Deletion	Exonic	p.D57_E58del; p.D67_E68del	in-frame	NA	NA	NA	22.1	NA	NA	NA	NA	NA	NA	NA	NA	NA	NA	NA	BRCA_A6VO-10A
5	112102927	APC	Uncertain Significance	SNV	Exonic	p.R98W; p.R88W	missense	Damaging	0.01	Probably Damaging	34	0.001968	746592911	NA	NA	0.004	NA	RCV000484135.1	NA	NA	NA	NA	BRCA_A2C8-11A
5	112102942	APC	Uncertain Significance	SNV	Exonic	p.L93V; p.L103V	missense	Tolerated	0.56	Benign	14.56	NA	201567345	NA	0.031	0.009	NA	RCV000233150.2; RCV000484181.1	NA	NA	NA	NA	KIRP_A9K3-10A	SKCM_A19C-10A
5	112103030	APC	Uncertain Significance	SNV	Exonic	p.G122V; p.G132V	missense	Tolerated	0.19	Benign	22.6	NA	755660899	NA	NA	0.003	NA	NA	NA	NA	NA	NA	BRCA_A2C8-11A
5	112103050	APC	Uncertain Significance	SNV	Exonic	p.E129Q; p.E139Q	missense	Tolerated	0.22	Possibly Damaging	24.1	1.702e-05	376628500	0.02	NA	0.005	NA	RCV000196705.3; RCV000216893.1; RCV000120050.1	NA	NA	NA	NA	BRCA_A12U-10A	COAD_5797-10A
5	112103053	APC	Uncertain Significance	SNV	Exonic	p.S140G; p.S130G	missense	Damaging	0.02	Benign	15.52	0.003793	150973053	NA	0.015	0.021	CM087822 (DP)	RCV000417265.1; RCV000122775.6; RCV000034387.1; RCV000129715.6; RCV000211891.2	NA	NA	19131	2.5	KIRC_4167-11A	KIRC_4864-11A	UCEC_A3K1-10A
5	112111345	APC	Uncertain Significance	SNV	Exonic	p.L148I; p.L158I	missense	Tolerated	1	Benign	19.52	2.831e-06	774964663	NA	NA	0.001	NA	NA	NA	NA	NA	NA	SKCM_A149-10A
5	112116562	APC	Uncertain Significance	SNV	Exonic	p.Q213E; p.Q203E	missense	Damaging	0.01	Possibly Damaging	26.7	2.291e-06	141576417	NA	0.031	0.052	NA	RCV000034394.1; RCV000120051.3; RCV000122789.5; RCV000115109.7	NA	NA	NA	NA	BRCA_A1P5-10A	KIRP_7055-11A	THCA_A1QG-10A	THCA_A3UZ-10A
5	112128147	APC	Uncertain Significance	SNV	Intronic; Exonic	p.R217K	missense	Damaging	0.03	Possibly Damaging	29.3	7.464e-05	771428863	NA	NA	0.001	NA	NA	NA	NA	NA	NA	UCEC_A1E3-10A
5	112128186	APC	Uncertain Significance	SNV	Intronic; Exonic	p.R230H	missense	Damaging	0.02	Probably Damaging	32	6.699e-05	587780545	NA	NA	0.007	NA	RCV000119182.3	NA	NA	1432152	1.5	UCS_A4WU-10A
5	112128228	APC	Uncertain Significance	Deletion	Intronic; Splice Site	NA	NA	NA	NA	NA	23.9	0.000455	780245766	NA	NA	0.001	NA	NA	NA	NA	NA	NA	BRCA_A0IJ-10A
5	112136994	APC	Uncertain Significance	SNV	Exonic	p.H250Y; p.H232Y	missense	Tolerated	1	Benign	21.6	6.622e-05	NA	NA	NA	NA	NA	NA	NA	NA	NA	NA	BRCA_A6VV-10A
5	112151205	APC	Uncertain Significance	SNV	Exonic	p.R283Q; p.R265Q	missense	Tolerated	0.45	Benign	23.4	0.001435	149154604	NA	NA	0.007	NA	RCV000167872.3; RCV000131302.6; RCV000211895.2	NA	NA	NA	NA	KIRP_7061-11A	KIRP_A5DJ-10A	THCA_A39I-10A
5	112151240	APC	Uncertain Significance	SNV	Exonic	p.S295G; p.S277G	missense	Tolerated	0.32	Benign	12.42	NA	587780611	NA	NA	0.002	CM174961 (DM?)	RCV000213708.1; RCV000122814.1	NA	NA	NA	NA	BRCA_A1FE-11B
5	112151275	APC	Uncertain Significance	SNV	Exonic	p.S306R; p.S288R	missense	Tolerated	0.13	Possibly Damaging	26.9	NA	730881231	NA	NA	0.002	NA	RCV000466236.1; RCV000217691.1; RCV000159528.1	NA	NA	NA	NA	SKCM_A2JH-10A
5	112154849	APC	Uncertain Significance	SNV	Exonic	p.R374W; p.R356W	missense	Damaging	0.02	Probably Damaging	33	0.001714	NA	NA	NA	NA	NA	NA	NA	NA	NA	NA	BRCA_A0IQ-10A
5	112154850	APC	Uncertain Significance	SNV	Exonic	p.R374Q; p.R356Q	missense	Tolerated	0.57	Possibly Damaging	23.1	2.291e-05	141582813	NA	0.008	0.002	NA	RCV000164563.2; RCV000239027.1	NA	NA	NA	NA	COAD_5665-10A	KIRC_3322-11A
5	112154868	APC	Uncertain Significance	SNV	Exonic	p.R380Q; p.R362Q	missense	Damaging	0	Probably Damaging	33	4.775e-07	587782886	NA	NA	0.006	NA	RCV000132523.5; RCV000211897.3; RCV000168435.4	NA	NA	NA	NA	KIRC_3385-11A
5	112154922	APC	Uncertain Significance	SNV	Exonic	p.K398R; p.K380R	missense	Tolerated	0.77	Benign	16.94	0.0004677	145912662	NA	0.015	0.007	NA	NA	NA	NA	NA	NA	BRCA_A2BM-11A
5	112162933	APC	Uncertain Significance	SNV	Exonic	p.V495I; p.V513I	missense	Tolerated	0.06	Benign	25	6.039e-07	761268212	NA	NA	0.001	NA	NA	NA	NA	NA	NA	THCA_A3AQ-10A
5	112163681	APC	Uncertain Significance	SNV	Exonic	p.S535F; p.S517F	missense	Damaging	0	Probably Damaging	33	1.923e-06	75870842	0.06	0.062	0.024	NA	RCV000144567.6; RCV000034404.1; RCV000159535.4; RCV000035065.4	NA	NA	NA	NA	COAD_A56B-10A
5	112163683	APC	Uncertain Significance	SNV	Exonic	p.E536K; p.E518K	missense	Damaging	0.02	Possibly Damaging	26	1.923e-06	138098808	0.06	0.008	0.008	NA	RCV000199835.3; RCV000235744.1; RCV000217491.1	NA	NA	NA	NA	COAD_6652-10A
5	112170666	APC	Uncertain Significance	SNV	Exonic	p.V588I; p.V570I	missense	Tolerated	0.41	Benign	23.3	4.977e-07	372416031	NA	0.008	0.004	NA	NA	NA	NA	1580513	1.69	UCEC_A3AZ-10A
5	112173381	APC	Uncertain Significance	SNV	Exonic	p.A697V; p.A679V	missense	Tolerated	0.07	Benign	22.5	1e-06	761733547	NA	NA	0.001	NA	RCV000200684.3; RCV000484738.1	NA	NA	4642932	5	KIRC_4882-11A
5	112173500	APC	Uncertain Significance	SNV	Exonic	p.Y737H; p.Y719H	missense	Tolerated	0.16	Benign	22.7	0.0004027	748868815	NA	NA	0.002	NA	RCV000480278.1	NA	NA	NA	NA	BRCA_A1AS-10A
5	112173551	APC	Uncertain Significance	SNV	Exonic	p.V754F; p.V736F	missense	Damaging	0.01	Probably Damaging	25.2	4.188e-05	764099150	NA	NA	0.001	NA	RCV000465815.1	NA	NA	NA	NA	SKCM_A265-10A
5	112173918	APC	Uncertain Significance	SNV	Exonic	p.R876Q; p.R858Q	missense	Tolerated	0.3	Benign	21.7	0.0001409	373428732	NA	0.008	0.006	NA	RCV000206834.3; RCV000236048.2	NA	NA	1183183	1.39	KIRP_A71W-10A
5	112174071	APC	Uncertain Significance	SNV	Exonic	p.A927G; p.A909G	missense	Tolerated	0.39	Benign	12.18	0.0001496	587781500	NA	NA	0.003	NA	RCV000129473.3; RCV000483264.1; RCV000203976.3	NA	NA	NA	NA	BRCA_A24U-10A
5	112174091	APC	Uncertain Significance	SNV	Exonic	p.T934A; p.T916A	missense	Tolerated	0.8	Benign	< 10	NA	NA	NA	NA	NA	NA	NA	NA	NA	NA	NA	BRCA_A7VB-10A
5	112174138	APC	Uncertain Significance	SNV	Exonic	p.M931I; p.M949I	missense	Tolerated	0.25	Benign	10.28	NA	147394539	NA	0.038	0.005	CM080048 (DM)	RCV000159544.3; RCV000148363.1; RCV000168133.3	NA	NA	NA	NA	BRCA_A7VB-10A	KIRP_5894-11A
5	112174161	APC	Uncertain Significance	SNV	Exonic	p.K957R; p.K939R	missense	Tolerated	0.48	Benign	10.94	0.001	777881096	NA	NA	0.003	NA	RCV000411470.1; RCV000220541.1	NA	NA	NA	NA	KIRC_4967-11A	THCA_A3VD-10A	THCA_A421-10A
5	112174221	APC	Uncertain Significance	SNV	Exonic	p.G977A; p.G959A	missense	Tolerated	0.33	Possibly Damaging	23	1.629e-06	749807999	NA	NA	0.001	NA	NA	NA	NA	NA	NA	BRCA_A23C-10A
5	112174464	APC	Uncertain Significance	SNV	Exonic	p.D1040G; p.D1058G	missense	Damaging	0.03	Benign	22.1	NA	148725540	0.04	0.085	0.048	NA	RCV000168362.5; RCV000120013.5; RCV000115079.6; RCV000350760.1; RCV000034408.1	NA	NA	NA	NA	KIRC_5580-11A	KIRP_A9JM-10A	KIRP_A9Q0-10A	SKCM_A1HW-10A
5	112174533	APC	Uncertain Significance	SNV	Exonic	p.S1081N; p.S1063N	missense	Tolerated	0.57	Benign	< 10	NA	374380039	NA	0.008	NA	NA	RCV000204913.1	NA	NA	NA	NA	KIRC_A8CQ-10A
5	112174669	APC	Uncertain Significance	SNV	Exonic	p.S1126R; p.S1108R	missense	Tolerated	0.12	Benign	21.5	NA	149353082	0.02	NA	0.007	CM104019 (DM)	RCV000411300.1; RCV000120024.3	NA	NA	NA	NA	UCEC_A0UJ-10A
5	112174728	APC	Uncertain Significance	SNV	Exonic	p.R1146H; p.R1128H	missense	Tolerated	0.12	Probably Damaging	24.8	0.0005309	763486328	NA	NA	0.003	NA	RCV000481448.1; RCV000459542.1	NA	NA	NA	NA	SKCM_A29-10A
5	112174770	APC	Uncertain Significance	SNV	Exonic	p.T1160K; p.T1142K	missense	Tolerated	0.51	Benign	24.2	0.0007943	201004111	NA	0.023	0.01	CM080043 (DM)	RCV000235094.2; RCV000034385.1; RCV000148371.1; RCV000130655.6; RCV000204291.3	NA	NA	NA	NA	BRCA_A0T7-10A
5	112174802	APC	Uncertain Significance	SNV	Exonic	p.R1171C; p.R1153C	missense	Damaging	0.05	Benign	24.1	0.0002911	201830995	0.02	0.015	0.032	NA	RCV000196848.4; RCV000129096.5; RCV000120025.1; RCV000239305.1	NA	NA	1580515	1.11	KIRC_4869-11A	KIRC_4876-11A	KIRP_7044-11A	KIRP_A5U-10A
5	112174837	APC	Uncertain Significance	SNV	Exonic	p.K1182N; p.K1164N	missense	Damaging	0.05	Probably Damaging	23.4	NA	769950725	NA	NA	0.001	NA	NA	NA	NA	NA	NA	UCEC_A0ZR-10A
5	112174907	APC	Uncertain Significance	SNV	Exonic	p.S1206R; p.S1188R	missense	Tolerated	0.56	Benign	< 10	NA	NA	NA	NA	NA	NA	NA	NA	NA	NA	NA	KIRP_A8YI-10A
5	112174944	APC	Uncertain Significance	SNV	Exonic	p.T1218M; p.T1200M	missense	Tolerated	0.11	Benign	17.41	0.0008299	377640390	NA	0.008	0.002	NA	RCV000167240.2; RCV000483908.1; RCV000233583.1	NA	NA	NA	NA	KIRP_7059-11A
5	112174980	APC	Uncertain Significance	SNV	Exonic	p.Q1230R; p.Q1212R	missense	Tolerated	0.76	Benign	< 10	0.0006546	764706774	NA	NA	0.001	NA	NA	NA	NA	NA	NA	BRCA_A26F-10A
5	112175166	APC	Uncertain Significance	SNV	Exonic	p.T1292M; p.T1274M	missense	Tolerated	0.09	Benign	19.88	NA	371113837	NA	0.023	0.007	NA	RCV000120026.3; RCV000198586.4; RCV000129039.3	NA	NA	1432296	0.25	BRCA_A2L-10A
5	112175363	APC	Uncertain Significance	SNV	Exonic	p.A1340T; p.A1358T	missense	Tolerated	0.07	Probably Damaging	24.7	1.222e-06	139618756	NA	0.023	0.007	NA	RCV000129585.5; RCV000211912.2; RCV000167896.4	NA	NA	2991028	0.14	KIRP_A93X-10A
5	112175364	APC	Uncertain Significance	SNV	Exonic	p.A1358V; p.A1340V	missense	Tolerated	0.19	Probably Damaging	26	1.222e-06	730881249	NA	NA	0.008	NA	RCV000227806.2; RCV000235095.2; RCV000159553.4; RCV000210103.1	NA	NA	6168525	1.19	THCA_A0Z3-10A
5	112175379	APC	Uncertain Significance	SNV	Exonic	p.K1363I; p.K1345I	missense	Tolerated	0.16	Probably Damaging	24.4	7.396e-05	373607243	NA	NA	0.002	NA	RCV000485843.1; RCV000474316.1	NA	NA	5967234	25	UCEC_A0U9-10A	UCEC_A0V7-10A
5	112175392	APC	Uncertain Significance	SNV	Exonic	p.Q1367H; p.Q1349H	missense	Tolerated	0.44	Possibly Damaging	22.8	NA	761886683	NA	NA	0.001	NA	RCV000476826.1	NA	NA	19160	16.67	KIRC_4821-11A
5	112175658	APC	Uncertain Significance	SNV	Exonic	p.K1456T; p.K1438T	missense	Tolerated	0.63	Probably Damaging	13.81	0.0001507	780590508	NA	NA	0.001	NA	NA	NA	NA	NA	NA	COAD_5796-10A
5	112176038	APC	Uncertain Significance	SNV	Exonic	p.M1583L; p.M1565L	missense	Damaging	0.03	Probably Damaging	25.7	1.084e-05	753723223	NA	NA	0.001	NA	NA	NA	NA	NA	NA	BRCA_A22G-10A
5	112176056	APC	Uncertain Significance	SNV	Exonic	p.R1589G; p.R1571G	missense	Damaging	0.01	Benign	25.8	0.005152	72541813	NA	0.015	0.007	NA	RCV000211915.2; RCV000131191.5; RCV000232313.2	NA	NA	NA	NA	THCA_A40S-10A
5	112176197	APC	Uncertain Significance	SNV	Exonic	p.D1636N; p.D1618N	missense	Damaging	0.01	Benign	24	1.897e-06	730882128	NA	NA	0.001	NA	NA	NA	NA	NA	NA	BRCA_A3Z5-10A
5	112176209	APC	Uncertain Significance	SNV	Exonic	p.R1640W; p.R1622W	missense	Tolerated	0.18	Probably Damaging	23.7	NA	373440614	NA	0.008	0.007	CM942083 (DM)	RCV000148368.3; RCV000131255.5; RCV000211919.3	NA	NA	4127116	0.34	BRCA_A105-10A
5	112176210	APC	Uncertain Significance	SNV	Exonic	p.R1640Q; p.R1622Q	missense	Tolerated	0.34	Probably Damaging	24.2	1.009e-06	529480958	0.02	NA	0.018	NA	RCV000120041.1; RCV000164191.1; RCV000206279.2	NA	NA	NA	NA	BRCA_A1AS-10A
5	112176288	APC	Uncertain Significance	SNV	Exonic	p.P1666R; p.P1648R	missense	Tolerated	0.27	Probably Damaging	26.3	1.009e-06	764731359	NA	NA	0.001	NA	NA	NA	NA	NA	NA	THCA_A4B4-10A
5	112176818	APC	Uncertain Significance	SNV	Exonic	p.P1843T; p.P1825T	missense	Tolerated	0.18	Probably Damaging	26.6	1.13e-06	NA	NA	NA	NA	NA	NA	NA	NA	NA	NA	KIRP_A9PK-10A
5	112176906	APC	Uncertain Significance	SNV	Exonic	p.V1872D; p.V1854D	missense	Tolerated	0.57	Possibly Damaging	23.3	6.902e-05	748389037	NA	NA	0.002	NA	NA	NA	NA	NA	NA	BRCA_A24H-10A
5	112176968	APC	Uncertain Significance	SNV	Exonic	p.K1893E; p.K1875E	missense	Tolerated	0.78	Benign	13.92	0.0003404	765729481	NA	NA	0.001	NA	NA	NA	NA	NA	NA	BRCA_A66P-10A
5	112176978	APC	Uncertain Significance	SNV	Exonic	p.S1896N; p.S1878N	missense	Tolerated	0.6	Benign	< 10	NA	751088165	NA	NA	0.001	NA	NA	NA	NA	NA	NA	THCA_A2CU-10A
5	112177085	APC	Uncertain Significance	SNV	Exonic	p.T1932S; p.T1914S	missense	Tolerated	0.74	Benign	< 10	NA	777604445	NA	NA	0.002	NA	RCV000457967.1	NA	NA	NA	NA	KIRP_6134-10A
5	112177092	APC	Uncertain Significance	SNV	Exonic	p.P1934L; p.P1916L	missense	Damaging	0.05	Benign	23.1	0.0008091	587780600	NA	NA	0.011	CM080055 (DM)	RCV000122787.5; RCV000211923.2; RCV000159562.4; RCV000210900.1; RCV000210078.1	NA	NA	NA	NA	UCEC_A0K8-10B
5	112177296	APC	Uncertain Significance	SNV	Exonic	p.P2002R; p.P1984R	missense	Tolerated	0.53	Possibly Damaging	14.05	2.051e-06	776504812	NA	NA	0.001	NA	NA	NA	NA	NA	NA	THCA_A2CK-10A
5	112177390	APC	Uncertain Significance	SNV	Exonic	p.D2033E; p.D2015E	missense	Tolerated	0.5	Probably Damaging	22	NA	370532497	NA	0.008	0.002	NA	RCV000159563.1; RCV000167931.2	NA	NA	NA	NA	BRCA_A0DQ-10A
5	112177556	APC	Uncertain Significance	Deletion	Exonic	p.E2089fs*23; p.E2071fs*23	frameshift	NA	NA	NA	35	2.805e-06	747493096	NA	NA	0.001	NA	NA	NA	NA	NA	NA	BRCA_A1HF-10A
5	112177642	APC	Uncertain Significance	Insertion	Exonic	p.A2104dup; p.A2122dup	synonymous	NA	NA	NA	11.31	NA	587780602; 587781424	NA	0.056	0.03	NA	RCV000122791.6; RCV000129306.3; RCV000237032.1	NA	NA	48919	0.53	KIRP_A897-10A
5	112177764	APC	Uncertain Significance	SNV	Exonic	p.P2140R; p.P2158R	missense	Tolerated	0.46	Possibly Damaging	23	3.083e-05	587779804	NA	NA	0.005	CM080054 (DM)	RCV000235096.1; RCV000122792.5; RCV000470725.1; RCV000115112.6; RCV000484651.1	NA	NA	NA	NA	BRCA_A2IU-10A
5	112177901	APC	Uncertain Significance	SNV	Exonic	p.R2204G; p.R2186G	missense	Damaging	0.01	Probably Damaging	24.5	NA	752654519	NA	NA	0.001	NA	NA	NA	NA	NA	NA	THCA_A25-11B
5	112177982	APC	Uncertain Significance	SNV	Exonic	p.I2231F; p.I2213F	missense	Damaging	0	Probably Damaging	25	0.0008241	534228737	0.02	NA	0.002	NA	RCV000115113.2	NA	NA	NA	NA	BRCA_A135-10A
5	112178015	APC	Uncertain Significance	SNV	Exonic	p.S2242G; p.S2224G	missense	Tolerated	0.17	Probably Damaging	24.8	7.228e-05	201375478	NA	0.008	0.015	NA	RCV000115114.6; RCV000200083.3; RCV000034395.1; RCV000211930.4	NA	NA	NA	NA	BRCA_A22D-10A	SKCM_A6EA-10A	SKCM_AAP8-10A
5	112178073	APC	Uncertain Significance	SNV	Exonic	p.P2261L; p.P2243L	missense	Tolerated	0.06	Probably Damaging	25.1	1.531e-06	376494248	NA	0.008	0.004	NA	RCV000255155.2; RCV000130294.3; RCV000410458.1	NA	NA	NA	NA	UCEC_A11V-10A
5	112178148	APC	Uncertain Significance	SNV	Exonic	p.A2286V; p.A2268V	missense	Tolerated	0.27	Benign	16.71	NA	200587641	0.02	0.008	0.026	NA	RCV000120028.2; RCV000115116.7; RCV000122796.5	NA	NA	NA	NA	COAD_4313-10A	UCEC_A1S-10A
5	112178276	APC	Uncertain Significance	SNV	Exonic	p.I2311V; p.I2329V	missense	Tolerated	1	Benign	< 10	0.006152	146048493	0.06	0.015	0.028	CM080041 (DM?)	RCV000148359.1; RCV000122797.5; RCV000211933.2; RCV000131625.6	NA	NA	2991094	0.67	COAD_6171-10A	COAD_A1D0-10A	COAD_A280-10A	THCA_A3SU-10A	UCEC_A2I-10A
5	112178317	APC	Uncertain Significance	SNV	Exonic	p.L2342F; p.L2324F	missense	Tolerated	0.74	Benign	< 10	NA	766086022	NA	NA	0.001	NA	NA	NA	NA	NA	NA	BRCA_A1FX-10A
5	112178327	APC	Uncertain Significance	SNV	Exonic	p.P2346S; p.P2328S	missense	Damaging	0.01	Probably Damaging	26	1.161e-05	200756935	NA	0.015	0.033	NA	RCV000034397.1; RCV000115118.6; RCV000120030.2; RCV000168320.5	NA	NA	3607583	0.29	COAD_A28E-10A	THCA_A2PV-10A
5	112178484	APC	Uncertain Significance	SNV	Exonic	p.S2398F; p.S2380F	missense	Damaging	0.02	Probably Damaging	26.9	8.892e-05	150882838	NA	0.023	0.003	NA	RCV000486411.1; RCV000168076.2	NA	NA	NA	NA	COAD_A69D-10A
5	112178669	APC	Uncertain Significance	SNV	Exonic	p.A2460P; p.A2442P	missense	Tolerated	0.09	Probably Damaging	24.1	5.093e-05	771929461	NA	NA	0.002	NA	NA	NA	NA	NA	NA	THCA_A3CV-10A
5	112178680	APC	Uncertain Significance	SNV	Exonic	p.E2463D; p.E2445D	missense	Tolerated	0.3	Probably Damaging	22.4	NA	587782127	NA	NA	0.002	NA	RCV000205704.2; RCV000130666.3	NA	NA	NA	NA	COAD_6653-10A
5	112178781	APC	Uncertain Significance	SNV	Exonic	p.S2497L; p.S2479L	missense	Tolerated	0.12	Benign	23	0.0008511	141010008	NA	0.023	0.033	NA	RCV000122800.5; RCV000131590.6; RCV000120032.2	NA	NA	NA	NA	BRCA_A2L-10A	SKCM_AAA3-10A	THCA_A20-10A	UCEC_A163-10A	UCEC_A16G-10A
5	112178805	APC	Uncertain Significance	SNV	Exonic	p.R2505Q; p.R2487Q	missense	Tolerated	0.17	Probably Damaging	31	1.291e-06	147549623	0.04	0.115	0.082	NA	RCV000119237.7; RCV000115121.7; RCV000200965.4	NA	NA	NA	NA	BRCA_A0CK-10A	BRCA_A1PD-10A	BRCA_A1XB-10A	COAD_3713-11A	COAD_6534-10A	THCA_A3DU-10A	THCA_A4K7-11A
5	112178861	APC	Uncertain Significance	SNV	Exonic	p.K2524E; p.K2506E	missense	Tolerated	0.54	Possibly Damaging	22.2	NA	143060722	NA	0.023	0.004	NA	RCV000409766.1; RCV000211934.1; RCV000115122.6	NA	NA	NA	NA	SKCM_AAA3-10A
5	112178864	APC	Uncertain Significance	SNV	Exonic	p.R2525C; p.R2507C	missense	Damaging	0.01	Probably Damaging	32	0.0007396	774952444	NA	NA	0.007	NA	RCV000476356.1; RCV000236933.2; RCV000202809.1	NA	NA	1059648	0.4	BRCA_A1R5-10A
5	112179069	APC	Uncertain Significance	SNV	Exonic	p.N2593S; p.N2575S	missense	Tolerated	1	Benign	< 10	NA	367676584	NA	0.008	0.002	CM080036 (DM?)	RCV000483957.1; RCV000148361.1; RCV000458485.1; RCV000215340.1	NA	NA	NA	NA	KIRP_A857-10A
5	112179077	APC	Uncertain Significance	SNV	Exonic	p.S2596A; p.S2578A	missense	Tolerated	0.92	Benign	< 10	NA	138137162	NA	0.008	0.005	NA	RCV000131566.3; RCV000229880.2; RCV000478677.1	NA	NA	NA	NA	KIRP_A5F-10A
5	112179153	APC	Uncertain Significance	SNV	Exonic	p.S2621C; p.S2603C	missense	Damaging	0.03	Benign	25.1	1.614e-06	72541816	0.18	0.331	0.314	CM921028 (DM?)	RCV000034401.2; RCV000367966.1; RCV000457592.1; RCV000130974.2; RCV000077995.6	NA	NA	NA	NA	BRCA_A0ES-10A	BRCA_A0FY-10A	BRCA_A0TT-10A	BRCA_A0YD-10A	BRCA_A24X-10A	BRCA_A2QH-10A	BRCA_A3YJ-10A	COAD_3518-10A	COAD_6548-10A	COAD_6807-10A	KIRC_3320-11A	KIRC_4166-11A	KIRC_4887-11A	KIRC_5163-10A	KIRC_5452-11A	KIRP_A560-10A	KIRP_A7SO-10A	KIRP_A9PM-10A	SKCM_A1IA-10A	SKCM_A3R1-10B	SKCM_A5SG-10A	THCA_A22-10A	THCA_A2Q8-10A	THCA_A3R9-10A	UCEC_A11H-10B	UCEC_A11J-10A	UCEC_A15Z-10A
5	112179179	APC	Uncertain Significance	SNV	Exonic	p.V2630I; p.V2612I	missense	Tolerated	0.48	Benign	< 10	NA	199688874	NA	0.008	0.012	NA	RCV000409244.1; RCV000034402.1; RCV000254630.2; RCV000115124.6	NA	NA	NA	NA	KIRC_3453-10A
5	112179308	APC	Uncertain Significance	SNV	Exonic	p.R2673G; p.R2655G	missense	Tolerated	0.09	Benign	23.1	NA	767286063	NA	NA	0.002	NA	RCV000198905.2; RCV000202229.1; RCV000473889.1	NA	NA	NA	NA	BRCA_A1IX-10A
5	112179320	APC	Uncertain Significance	SNV	Exonic	p.G2677S; p.G2659S	missense	Tolerated	0.42	Possibly Damaging	23.5	1e-06	750174880	NA	NA	0.001	NA	RCV000235395.1	NA	NA	NA	NA	THCA_A3UR-10A
5	112179359	APC	Uncertain Significance	SNV	Exonic	p.A2690T; p.A2672T	missense	Tolerated	0.61	Benign	19.57	0.0003221	140868933	0.1	0.069	0.256	CM045404 (DM?)	RCV000200966.4; RCV000115125.6; RCV000122806.7	NA	NA	NA	NA	BRCA_A105-10A	BRCA_A2DO-10D	BRCA_A4S0-10A	SKCM_A4XL-10A	SKCM_A5DY-11A
5	112179398	APC	Uncertain Significance	SNV	Exonic	p.K2703E; p.K2685E	missense	Tolerated	0.44	Benign	24.9	3.09e-05	730881270	NA	NA	0.002	NA	RCV000159581.3; RCV000322812.1	NA	NA	NA	NA	BRCA_A0CO-10A	KIRC_5583-11A
5	112179452	APC	Uncertain Significance	SNV	Exonic	p.R2721C; p.R2703C	missense	Damaging	0.05	Benign	24.2	0.005483	587782312	NA	NA	NA	NA	RCV000131206.2; RCV000412203.1	NA	NA	NA	NA	KIRP_A5L-10A
5	112179453	APC	Uncertain Significance	SNV	Exonic	p.R2703H; p.R2721H	missense	Tolerated	0.19	Benign	23.3	NA	587780606	NA	NA	0.002	NA	RCV000122808.1; RCV000218426.1; RCV000479454.1	NA	NA	5990137	2.86	UCS_A4VF-11A
5	112179473	APC	Uncertain Significance	SNV	Exonic	p.V2710M; p.V2728M	missense	Tolerated	0.07	Benign	14.44	NA	587778045	NA	NA	0.001	NA	RCV000459779.1; RCV000120046.2	NA	NA	NA	NA	KIRP_5892-11A
5	112179525	APC	Uncertain Significance	SNV	Exonic	p.P2745L; p.P2727L	missense	Tolerated	0.11	Benign	14.62	0.009354	759421641	NA	NA	0.001	NA	RCV000484513.1	NA	NA	NA	NA	KIRC_6028-11A
5	112179674	APC	Uncertain Significance	SNV	Exonic	p.A2795T; p.A2777T	missense	Tolerated	0.19	Benign	15.43	0.001135	369264968	NA	0.008	0.003	CM080057 (DM?)	RCV000235766.2; RCV000129383.3; RCV000148362.1; RCV000410318.2	NA	NA	NA	NA	COAD_6306-10A
5	112179756	APC	Uncertain Significance	SNV	Exonic	p.S2822N; p.S2804N	missense	Tolerated	0.99	Benign	< 10	NA	NA	NA	NA	NA	NA	NA	NA	NA	93899	1.75	COAD_4950-10A
5	112179788	APC	Uncertain Significance	SNV	Exonic	p.R2833C; p.R2815C	missense	NA	NA	Probably Damaging	32	0.002213	201459013	NA	NA	0.001	NA	NA	NA	NA	NA	NA	SKCM_A1K-10A
5	176562217	NSD1	Uncertain Significance	SNV	Intronic; Exonic	p.N38S	missense	NA	NA	Benign	11.11	NA	368524494	NA	0.008	0.002	NA	NA	NA	NA	NA	NA	UCS_A4Q4-10B
5	176562498	NSD1	Uncertain Significance	SNV	Intronic; Exonic	p.C132R	missense	NA	NA	Benign	15.39	NA	749903285	NA	NA	0.001	NA	NA	NA	NA	NA	NA	KIRP_4113-11A
5	176562558	NSD1	Uncertain Significance	SNV	Intronic; Exonic	p.H152Y	missense	NA	NA	Possibly Damaging	23.9	0.01	765845162	NA	NA	0.003	NA	NA	NA	NA	NA	NA	BRCA_A1J9-10A
5	176562786	NSD1	Uncertain Significance	SNV	Intronic; Exonic	p.P228A	missense	NA	NA	Benign	14.48	NA	770522999	NA	NA	0.002	NA	NA	NA	NA	3697156; 3697155	0.62	SKCM_A41B-10A
5	176562855	NSD1	Uncertain Significance	SNV	Intronic; Exonic	p.A251T	missense	Tolerated	0.78	Benign	< 10	NA	755074287	NA	NA	0.001	NA	NA	NA	NA	NA	NA	BRCA_A1XS-10A
5	176562900	NSD1	Uncertain Significance	SNV	Intronic; Exonic	p.T266A	missense	Damaging	0.03	Benign	< 10	NA	760695637	NA	NA	0.001	NA	NA	NA	NA	4384046; 4384047	0.16	KIRP_5156-10A
5	176631141	NSD1	Uncertain Significance	SNV	Exonic	p.R93W; p.R362W	missense	Damaging	0	Probably Damaging	35	5.754e-06	748311206	NA	NA	0.001	NA	NA	NA	NA	5514636; 5514635	0.51	THCA_A3GP-10A
5	176636935	NSD1	Uncertain Significance	SNV	Exonic	p.K243R; p.K512R	missense	Tolerated	0.19	Benign	11.84	NA	769506882	NA	NA	0.001	NA	NA	NA	NA	NA	NA	COAD_6808-10A
5	176636974	NSD1	Uncertain Significance	SNV	Exonic	p.R525Q; p.R256Q	missense	Tolerated	0.47	Benign	18.72	NA	138405802	0.12	0.062	0.02	NA	NA	NA	NA	NA	NA	THCA_A7U5-10A
5	176637478	NSD1	Uncertain Significance	SNV	Exonic	p.N424S; p.N693S	missense	Tolerated	0.67	Benign	10.47	NA	573759143	0.02	NA	0.005	NA	NA	NA	NA	NA	NA	THCA_A3SB-10A
5	176637603	NSD1	Uncertain Significance	SNV	Exonic	p.A735P; p.A466P	missense	Tolerated	0.14	Benign	< 10	NA	765039385	NA	NA	0.001	NA	NA	NA	NA	NA	NA	THCA_A1YC-11A
5	176637697	NSD1	Uncertain Significance	SNV	Exonic	p.S497L; p.S766L	missense	Tolerated	0.07	Benign	20.5	NA	773591859	NA	NA	0.004	NA	RCV000489110.1	NA	NA	1066224; 1066225	0.4	BRCA_A0RX-10A
5	176637763	NSD1	Uncertain Significance	SNV	Exonic	p.R788Q; p.R519Q	missense	Damaging	0.03	Benign	21.9	NA	751258086	NA	NA	0.001	NA	NA	NA	NA	NA	NA	UCS_A4PP-10A
5	176637825	NSD1	Uncertain Significance	SNV	Exonic	p.E809K; p.E540K	missense	Damaging	0.03	Benign	20.2	0.0001803	371421105	NA	0.008	0.002	NA	NA	NA	NA	NA	NA	THCA_A4FK-10A
5	176638096	NSD1	Uncertain Significance	SNV	Exonic	p.I899T; p.I630T	missense	Tolerated	0.68	Benign	20.7	0.006982	142703625	0.02	0.031	0.03	NA	RCV000351220.1; RCV000296683.1; RCV000146791.1	NA	NA	NA	NA	COAD_A1D9-10A	KIRC_4337-11A	KIRC_4801-11A	UCEC_A3G9-10A
5	176638165	NSD1	Uncertain Significance	SNV	Exonic	p.T922M; p.T653M	missense	Damaging	0.01	Probably Damaging	27.9	0.0005998	753460351	NA	NA	0.002	NA	RCV000178984.1	NA	NA	NA	NA	BRCA_A425-10A
5	176638177	NSD1	Uncertain Significance	SNV	Exonic	p.R657Q; p.R926Q	missense	Tolerated	1	Benign	< 10	NA	749884498	NA	NA	0.002	NA	NA	NA	NA	NA	NA	THCA_A2PP-10A
5	176638351	NSD1	Uncertain Significance	SNV	Exonic	p.D984G; p.D715G	missense	Tolerated	0.18	Benign	< 10	0.002042	775586772	NA	NA	0.001	NA	NA	NA	NA	NA	NA	KIRC_5190-11A
5	176638435	NSD1	Uncertain Significance	SNV	Exonic	p.R743H; p.R1012H	missense	Tolerated	0.08	Benign	22.3	NA	112500609	NA	NA	0.002	NA	NA	NA	NA	4708350; 4708349	3.45	KIRP_A9K0-10A	THCA_A2QB-10A
5	176638468	NSD1	Uncertain Significance	SNV	Exonic	p.R754Q; p.R1023Q	missense	Tolerated	0.26	Possibly Damaging	22.6	NA	756022347	NA	NA	0.004	NA	NA	NA	NA	NA	NA	BRCA_A2D9-11A
5	176638533	NSD1	Uncertain Significance	SNV	Exonic	p.R776C; p.R1045C	missense	Tolerated	0.06	Benign	24.7	NA	377148087	NA	0.008	0.004	NA	RCV000393294.1; RCV000304171.1	NA	NA	NA	NA	THCA_A22Z-10A
5	176638615	NSD1	Uncertain Significance	SNV	Exonic	p.R803Q; p.R1072Q	missense	NA	NA	Benign	17.57	NA	28932180	NA	0.038	0.018	NA	NA	NA	NA	NA	NA	KIRC_4875-11A
5	176638642	NSD1	Uncertain Significance	SNV	Exonic	p.G812A; p.G1081A	missense	Tolerated	0.22	Benign	< 10	NA	765102184	NA	NA	0.001	NA	NA	NA	NA	NA	NA	COAD_5254-10A
5	176638686	NSD1	Uncertain Significance	SNV	Exonic	p.H827Y; p.H1096Y	missense	Tolerated	0.36	Benign	16.92	0.000955	202208033	0.02	NA	0.021	NA	NA	NA	NA	NA	NA	KIRC_5461-11A
5	176638789	NSD1	Uncertain Significance	SNV	Exonic	p.E861G; p.E1130G	missense	Tolerated	0.1	Probably Damaging	24.5	0.002328	113856002	0.02	0.069	0.012	NA	RCV000254432.2	NA	NA	NA	NA	KIRP_A47M-10A
5	176638900	NSD1	Uncertain Significance	SNV	Exonic	p.R1167H; p.R898H	missense	Tolerated	0.07	Possibly Damaging	34	0.000631	763399938	NA	NA	0.002	NA	NA	NA	NA	NA	NA	COAD_7000-10A
5	176639055	NSD1	Uncertain Significance	SNV	Exonic	p.T950A; p.T1219A	missense	Tolerated	0.89	Benign	< 10	NA	748332715	NA	NA	0.001	NA	NA	NA	NA	NA	NA	KIRC_4963-11A
5	176639098	NSD1	Uncertain Significance	SNV	Exonic	p.R964Q; p.R1233Q	missense	Tolerated	0.33	Benign	< 10	NA	774868314	NA	NA	0.003	NA	NA	NA	NA	4384081; 4384080	0.16	BRCA_A0AU-11A
5	176639122	NSD1	Uncertain Significance	SNV	Exonic	p.S972T; p.S1241T	missense	Tolerated	0.5	Benign	13.32	NA	138641637	0.1	0.054	0.05	NA	RCV000146816.1; RCV000306825.1; RCV000366298.1	NA	NA	NA	NA	SKCM_A95V-10A	THCA_A3DS-10A	THCA_A3GR-10A	UCEC_A1GK-10A
5	176662902	NSD1	Uncertain Significance	SNV	Exonic	p.A1293T; p.A1024T	missense	Tolerated	0.18	Possibly Damaging	28.6	NA	777081206	NA	NA	0.001	NA	NA	NA	NA	NA	NA	KIRC_5200-11A
5	176665248	NSD1	Uncertain Significance	SNV	Exonic	p.R1311H; p.R1042H	missense	Damaging	0.02	Benign	31	NA	760426933	NA	NA	0.004	NA	NA	NA	NA	NA	NA	BRCA_A1JB-10A
5	176666786	NSD1	Uncertain Significance	SNV	Exonic	p.P1139T; p.P1408T	missense	Damaging	0.03	Probably Damaging	29.5	0.0001324	761492787	NA	NA	0.001	NA	NA	NA	NA	NA	NA	BRCA_A1FV-10A
5	176666834	NSD1	Uncertain Significance	SNV	Exonic	p.P1424S; p.P1155S	missense	Tolerated	0.09	Probably Damaging	29.5	0.000175	NA	NA	NA	NA	NA	NA	NA	NA	NA	NA	KIRP_A9JK-10A
5	176671221	NSD1	Uncertain Significance	SNV	Exonic	p.N1443S; p.N1174S	missense	Tolerated	1	Benign	12.14	NA	141911573	NA	0.008	0.007	NA	RCV000146828.1	NA	NA	NA	NA	SKCM_A1ZJ-10A
5	176673718	NSD1	Uncertain Significance	SNV	Exonic	p.R1473Q; p.R1204Q	missense	Damaging	0.03	Possibly Damaging	35	0.0002	754590923	NA	NA	0.001	NA	NA	NA	NA	NA	NA	UCS_A5I1-10A
5	176673738	NSD1	Uncertain Significance	SNV	Exonic	p.K1211E; p.K1480E	missense	Tolerated	0.92	Benign	17.1	NA	140719274	NA	0.008	0.001	NA	NA	NA	NA	NA	NA	BRCA_A5XU-10A
5	176684044	NSD1	Uncertain Significance	SNV	Exonic	p.V1620I; p.V1351I	missense	Tolerated	0.97	Benign	16.16	NA	774169673	NA	NA	0.007	NA	RCV000333896.1	NA	NA	4384084; 4384085	0.48	KIRP_A5F-10A
5	176684078	NSD1	Uncertain Significance	SNV	Exonic	p.K1362R; p.K1631R	missense	Tolerated	0.52	Benign	18.91	0.002301	201857437	0.08	0.038	0.014	NA	RCV000082126.4; RCV000146854.1	NA	NA	NA	NA	COAD_A6GB-10A
5	176684135	NSD1	Uncertain Significance	SNV	Exonic	p.N1381S; p.N1650S	missense	Tolerated	0.27	Benign	11.88	NA	148839758	0.06	0.015	0.01	NA	NA	NA	NA	NA	NA	KIRP_A655-10A	KIRP_A855-10A
5	176719102	NSD1	Uncertain Significance	SNV	Exonic	p.P2136S; p.P1867S	missense	Tolerated	0.11	Benign	23.9	0.00389	745986696	NA	NA	0.002	NA	NA	NA	NA	NA	NA	UCEC_A059-10A
5	176721217	NSD1	Uncertain Significance	SNV	Exonic	p.L2014P; p.L2283P	missense	Tolerated	0.28	Benign	10.5	NA	776592297	NA	NA	0.002	NA	NA	NA	NA	NA	NA	BRCA_A10F-10A
5	176721267	NSD1	Uncertain Significance	SNV	Exonic	p.A2031T; p.A2300T	missense	Tolerated	0.24	Benign	23.5	0.008128	745572501	NA	NA	0.002	NA	NA	NA	NA	313374; 313373	0.85	BRCA_A5FL-10A
5	176721360	NSD1	Uncertain Significance	SNV	Exonic	p.D2062N; p.D2331N	missense	NA	NA	Benign	24.3	NA	772981865	NA	NA	0.018	NA	RCV000422337.1	NA	NA	NA	NA	KIRP_A6GE-10A
5	176721394	NSD1	Uncertain Significance	SNV	Exonic	p.S2342L; p.S2073L	missense	NA	NA	Benign	21.2	NA	201609442	NA	0.008	0.008	NA	RCV000388789.1; RCV000294550.1	NA	NA	NA	NA	SKCM_AA1W-10A
5	176721427	NSD1	Uncertain Significance	SNV	Exonic	p.P2084R; p.P2353R	missense	NA	NA	Benign	25.6	NA	779596352	NA	NA	0.001	NA	NA	NA	NA	NA	NA	KIRP_7734-10A
5	176721514	NSD1	Uncertain Significance	SNV	Exonic	p.T2382I; p.T2113I	missense	NA	NA	Benign	18.2	NA	148027433	0.06	NA	0.018	NA	NA	NA	NA	NA	NA	BRCA_A12V-10A	THCA_A3SB-10A
5	176721529	NSD1	Uncertain Significance	SNV	Exonic	p.P2387L; p.P2118L	missense	NA	NA	Benign	21.8	NA	766700264	NA	NA	0.012	NA	NA	NA	NA	NA	NA	COAD_6650-10A
5	176721643	NSD1	Uncertain Significance	SNV	Exonic	p.L2425R; p.L2156R	missense	NA	NA	Possibly Damaging	23.9	NA	773860070	NA	NA	0.001	NA	NA	NA	NA	NA	NA	SKCM_A2MD-10A
5	176721659	NSD1	Uncertain Significance	SNV	Exonic	p.Q2161H; p.Q2430H	missense	NA	NA	Possibly Damaging	23.8	NA	754630393	NA	NA	0.004	NA	NA	NA	NA	NA	NA	UCEC_A1GW-10A
5	176721721	NSD1	Uncertain Significance	SNV	Exonic	p.R2182K; p.R2451K	missense	NA	NA	Probably Damaging	25.1	NA	200115665	NA	0.008	0.014	NA	NA	NA	NA	NA	NA	KIRP_A9J8-10A
5	176721790	NSD1	Uncertain Significance	SNV	Exonic	p.Q2474P; p.Q2205P	missense	NA	NA	Benign	14.63	NA	202220730	0.02	NA	0.015	NA	RCV000245993.1	NA	NA	NA	NA	SKCM_A9VF-10A
5	176722065	NSD1	Uncertain Significance	SNV	Exonic	p.T2297A; p.T2566A	missense	NA	NA	Benign	19.91	0.001396	778841211	NA	NA	0.001	NA	NA	NA	NA	4585728; 4585727	1.54	UCEC_A17M-10A
5	176722251	NSD1	Uncertain Significance	SNV	Exonic	p.G2359R; p.G2628R	missense	NA	NA	Possibly Damaging	23.4	NA	765397923	NA	NA	0.001	NA	NA	NA	NA	NA	NA	BRCA_A402-10A
5	176722303	NSD1	Uncertain Significance	Deletion	Exonic	p.S2379_Q2391del; p.S2648_Q2660del	in-frame	NA	NA	NA	16.27	NA	762472610	NA	NA	0.023	NA	NA	NA	NA	NA	NA	BRCA_A0EY-10A
6	43550096	POLH	Uncertain Significance	SNV	Intronic; Exonic	p.M14V	missense	Damaging	0.01	Probably Damaging	24.7	3.767e-05	61748656	0.02	NA	0.021	NA	NA	NA	NA	3352012	1.54	UCEC_A3DG-10A
6	43550182	POLH	Uncertain Significance	SNV	Intronic; Exonic	p.W42C	missense	Damaging	0	Probably Damaging	29.5	5.129e-06	374515054	NA	NA	0.002	NA	NA	NA	NA	NA	NA	THCA_A2OV-10A
6	43550762	POLH	Uncertain Significance	SNV	Exonic	p.Y52Y; p.M1T	start loss; synonymous	NA	NA	NA	< 10	NA	762156627	NA	NA	0.004	NA	NA	NA	NA	NA	NA	KIRC_4858-11A
6	43550794	POLH	Uncertain Significance	SNV	Exonic	p.C12R; p.M63T	missense	Damaging	0	Probably Damaging	25.1	1.282e-05	778989527	NA	NA	0.001	NA	NA	NA	NA	NA	NA	BRCA_A1Y2-10A
6	43555067	POLH	Uncertain Significance	SNV	Intronic; Exonic	p.R111C	missense	Damaging	0	Probably Damaging	35	0.001837	375000061	0.02	0.008	0.008	NA	NA	NA	NA	NA	NA	THCA_A484-10A
6	43555149	POLH	Uncertain Significance	SNV	Intronic; Exonic	p.S138L	missense	Tolerated	0.27	Benign	22.7	NA	142827517	NA	0.008	0.005	NA	NA	NA	NA	NA	NA	BRCA_A1FX-10A
6	43555202	POLH	Uncertain Significance	SNV	Intronic; Exonic	p.T156A	missense	Tolerated	0.97	Benign	< 10	NA	144449059	0.02	0.008	0.004	NA	NA	NA	NA	NA	NA	BRCA_A14O-10A
6	43565474	POLH	Uncertain Significance	SNV	Exonic	p.L178V; p.L54V	missense	Tolerated	0.28	Benign	24.4	1.146e-05	569896052	0.02	NA	0.008	NA	NA	NA	NA	NA	NA	THCA_A2Q6-10A
6	43565594	POLH	Uncertain Significance	SNV	Exonic	p.H94N; p.H218N	missense	Tolerated	0.22	Probably Damaging	26.8	4.426e-06	200691612	0.02	0.023	0.006	NA	NA	NA	NA	NA	NA	BRCA_A8LY-10A	KIRC_5183-11A
6	43568725	POLH	Uncertain Significance	SNV	Exonic	p.V97L; p.V221L	missense	Tolerated	0.11	Possibly Damaging	24.2	4.786e-06	559506859	NA	NA	0.005	NA	NA	NA	NA	NA	NA	BRCA_A1P4-10A
6	43568762	POLH	Uncertain Significance	SNV	Exonic	p.N109S; p.N233S	missense	Tolerated	0.1	Possibly Damaging	26	0.001164	61756403	0.28	NA	0.051	NA	RCV000319612.1	NA	NA	NA	NA	KIRC_5906-10A
6	43571679	POLH	Uncertain Significance	SNV	Exonic	p.I148T; p.I272T	missense	Damaging	0.02	Benign	23.1	2.168e-05	147712217	0.08	0.054	0.111	CM0910253 (DM?)	NA	NA	NA	NA	NA	BRCA_A0T1-10A	BRCA_A12B-10A	BRCA_A1FX-10A	KIRC_5006-11A	KIRC_5463-11A	KIRC_5470-11A	SKCM_A2GM-10A	SKCM_A2JA-10A
6	43572453	POLH	Uncertain Significance	SNV	Exonic	p.T205I; p.T329I	missense	Tolerated	0.08	Benign	23.7	0.005728	35675573	0.459	0.546	0.148	NA	RCV000330096.1	NA	NA	NA	NA	BRCA_A56Z-10A	BRCA_A5YO-10A	BRCA_AA11-10B	COAD_4950-10A	COAD_A566-10A	KIRC_A6J-10A	KIRP_A8YI-10A	UCEC_A11U-10A	UCEC_A1CA-10A	UCEC_A210-10A
6	43572467	POLH	Uncertain Significance	SNV	Exonic	p.R210G; p.R334G	missense	Tolerated	0.38	Benign	24.8	0.002576	9333548	0.14	0.177	0.051	NA	NA	NA	NA	NA	NA	BRCA_A0RM-10A	BRCA_A0WS-10A	BRCA_A1LG-11A	BRCA_A25B-10A	COAD_A50T-10A	UCEC_A0U9-10A
6	43573011	POLH	Uncertain Significance	SNV	Exonic	p.Q219H; p.Q343H	missense	Damaging	0.04	Probably Damaging	24.7	NA	775604947	NA	NA	0.001	NA	NA	NA	NA	NA	NA	KIRC_4770-11A
6	43573049	POLH	Uncertain Significance	SNV	Exonic	p.R356Q; p.R232Q	missense	Tolerated	0.41	Benign	22.2	NA	560145056	NA	NA	0.006	NA	NA	NA	NA	1079647	0.42	KIRP_A856-10A
6	43578327	POLH	Uncertain Significance	SNV	Exonic	p.R247C; p.R371C	missense	Damaging	0.01	Probably Damaging	35	3.105e-06	147564503	NA	0.031	0.018	NA	NA	NA	NA	3627728	0.58	BRCA_A0ST-10A	BRCA_A0T1-10A
6	43578364	POLH	Uncertain Significance	SNV	Exonic	p.R259H; p.R383H	missense	Damaging	0.01	Probably Damaging	34	3.105e-06	781721312	NA	NA	0.002	NA	NA	NA	NA	NA	NA	UCEC_A54A-10A
6	43578379	POLH	Uncertain Significance	SNV	Exonic	p.T388I; p.T264I	missense	Tolerated	0.07	Benign	16.58	NA	370443606	NA	NA	0.006	NA	NA	NA	NA	NA	NA	BRCA_A0BT-11A	KIRC_5099-11A
6	43578397	POLH	Uncertain Significance	SNV	Exonic	p.K394R; p.K270R	missense	Tolerated	0.17	Benign	19.1	0.006934	149030396	0.06	0.077	0.017	NA	NA	NA	NA	NA	NA	BRCA_A0RL-10A	BRCA_A5D7-10A
6	43581419	POLH	Uncertain Significance	SNV	Intronic; Exonic	p.F299L; p.F423L	missense	Tolerated	0.66	Benign	13.46	NA	777712407	NA	NA	0.001	NA	NA	NA	NA	NA	NA	SKCM_A20B-10A
6	43581422	POLH	Uncertain Significance	SNV	Intronic; Exonic	p.L300F; p.L424F	missense	Tolerated	0.11	Probably Damaging	25.4	1.941e-06	185710017	0.02	NA	0.001	NA	NA	NA	NA	NA	NA	BRCA_A7T0-10A
6	43581711	POLH	Uncertain Significance	SNV	Exonic; 3'UTR	p.F396C; p.F520C	missense	Tolerated	0.2	Possibly Damaging	23.3	0.001517	768181241	NA	NA	0.002	NA	NA	NA	NA	NA	NA	BRCA_A2P5-10B
6	43581897	POLH	Uncertain Significance	SNV	Exonic; 3'UTR	p.S458L; p.S582L	missense	Tolerated	0.57	Benign	< 10	NA	56213129	0.18	0.1	0.035	CM0910254 (DM?)	NA	NA	NA	NA	NA	BRCA_A6FQ-10A	KIRP_4117-10A
6	43582170	POLH	Uncertain Significance	SNV	Exonic; 3'UTR	p.V673A; p.V549A	missense	Tolerated	0.77	Benign	< 10	NA	755502801	NA	NA	0.002	NA	NA	NA	NA	NA	NA	BRCA_A18R-11A
6	43582176	POLH	Uncertain Significance	SNV	Exonic; 3'UTR	p.S675Y; p.S551Y	missense	Damaging	0.03	Benign	16.84	2.871e-06	151095678	0.06	0.154	0.181	NA	RCV000299804.1	NA	NA	3697880	0.62	BRCA_A0JG-10A	BRCA_A0XT-10A	BRCA_A1JJ-10A	BRCA_A22B-10A	BRCA_A22E-10A	COAD_6855-10A	SKCM_A5EO-10A	SKCM_A5SF-10A	THCA_A418-10A
7	116339151	MET	Uncertain Significance	SNV	Intronic; Exonic	p.A5T	missense	Tolerated	0.4	Benign	< 10	NA	765444467	NA	NA	0.002	NA	NA	NA	NA	NA	NA	THCA_A2QA-10A
7	116339241	MET	Uncertain Significance	SNV	Intronic; Exonic	p.M35L	missense	Tolerated	0.95	Benign	< 10	0.0006887	375353223	0.02	0.041	0.012	NA	RCV000198053.2; RCV000121342.1	NA	NA	NA	NA	BRCA_A5RW-10A	BRCA_A9RU-10A	KIRP_A9JO-10A	KIRP_A9JT-10A
7	116339243	MET	Uncertain Significance	SNV	Intronic; Exonic	p.M35I	missense	Tolerated	0.45	Benign	< 10	NA	376244358	NA	0.008	NA	NA	NA	NA	NA	NA	NA	BRCA_A6SA-10A
7	116339280	MET	Uncertain Significance	SNV	Intronic; Exonic	p.A48T	missense	Tolerated	0.29	Benign	23	NA	374050750	NA	0.008	0.002	NA	NA	NA	NA	327149	20	UCEC_A05D-10A
7	116339284	MET	Uncertain Significance	SNV	Intronic; Exonic	p.E49G	missense	Tolerated	0.45	Benign	15.02	0.004335	370499060	NA	NA	0.003	NA	RCV000163596.1; RCV000234105.1	NA	NA	NA	NA	COAD_3538-10A	KIRC_4972-11A
7	116339311	MET	Uncertain Significance	SNV	Intronic; Exonic	p.H58R	missense	Tolerated	0.32	Benign	< 10	0.001125	374578653	NA	0.008	NA	NA	NA	NA	NA	NA	NA	KIRC_4854-11A
7	116339318	MET	Uncertain Significance	SNV	Intronic; Exonic	p.H60Q	missense	Tolerated	0.4	Benign	12.3	NA	745740862	NA	NA	0.002	NA	NA	NA	NA	NA	NA	UCEC_A11J-10A
7	116339319	MET	Uncertain Significance	SNV	Intronic; Exonic	p.H61Y	missense	Tolerated	1	Benign	< 10	0.009247	368942722	NA	NA	0.001	NA	NA	NA	NA	NA	NA	THCA_A3D1-10A
7	116339544	MET	Uncertain Significance	SNV	Intronic; Exonic	p.V136I	missense	Tolerated	0.44	Benign	16.04	7.145e-05	199701987	0.06	0.016	0.024	NA	RCV000484898.1; RCV000199439.3; RCV000130870.2	NA	NA	28924	7.14	KIRC_5984-11A	SKCM_AAP4-10A	UCEC_A0GA-10A
7	116339605	MET	Uncertain Significance	SNV	Intronic; Exonic	p.S156L	missense	Damaging	0.05	Benign	11.84	NA	56311081	0.02	0.056	0.02	NA	RCV000123126.4	NA	NA	NA	NA	BRCA_A15L-10A	UCEC_A5YQ-10A	UCEC_A9Q8-10A
7	116339745	MET	Uncertain Significance	SNV	Intronic; Exonic	p.S203T	missense	Tolerated	0.45	Benign	< 10	NA	200861145	0.02	0.033	0.068	NA	RCV000034533.1; RCV000163435.1; RCV000123128.6; RCV000485340.1	NA	NA	5967149; 97089	1.19; 3.57	COAD_A02Y-10A	THCA_A3GU-11A
7	116339803	MET	Uncertain Significance	SNV	Intronic; Exonic	p.T222M	missense	Damaging	0.01	Probably Damaging	24.8	7.762e-05	200776610	0.04	0.017	0.005	NA	RCV000199544.2	NA	NA	NA	NA	COAD_6652-10A
7	116339881	MET	Uncertain Significance	SNV	Intronic; Exonic	p.K248M	missense	Damaging	0.02	Probably Damaging	24.3	0.004266	769181927	NA	NA	0.001	NA	NA	NA	NA	NA	NA	BRCA_A6SC-10A	KIRC_3376-11A
7	116339956	MET	Uncertain Significance	SNV	Intronic; Exonic	p.T273N	missense	Tolerated	0.19	Possibly Damaging	24.6	1.119e-06	368144654	NA	NA	0.003	NA	NA	NA	NA	NA	NA	BRCA_A143-10A
7	116340086	MET	Uncertain Significance	SNV	Intronic; Exonic	p.I316M	missense	Damaging	0.03	Possibly Damaging	22.8	NA	35225896	0.539	0.629	0.177	NA	RCV000034534.1; RCV000163441.1; RCV000119111.6; RCV000079499.7	NA	NA	NA	NA	BRCA_A1LL-11A	BRCA_A3ZX-10A	BRCA_A73Z-10B	BRCA_A740-10B	KIRC_AA2E-10A	KIRP_5884-11A	SKCM_A2JB-10A	THCA_A93U-10A	UCEC_A3QS-10A	UCEC_A92E-10A
7	116340097	MET	Uncertain Significance	SNV	Intronic; Exonic	p.A320V	missense	Damaging	0	Probably Damaging	31	1.159e-06	35776110	0.02	0.075	0.037	NA	RCV000123134.4; RCV000210806.1	NA	NA	3877459	0.61	BRCA_A0R-10A	THCA_A0Z2-10A
7	116340105	MET	Uncertain Significance	SNV	Intronic; Exonic	p.S323G	missense	Tolerated	0.89	Benign	< 10	NA	201467281	NA	0.042	0.035	NA	RCV000123136.6; RCV000034535.1	NA	NA	NA	NA	KIRP_AAVK-11A	THCA_A3FJ-10A	THCA_A3FK-10A
7	116340177	MET	Uncertain Significance	SNV	Intronic; Exonic	p.A347T	missense	Damaging	0.01	Probably Damaging	27	5.458e-05	200074800	0.04	0.107	0.046	NA	RCV000119117.8; RCV000121345.1	NA	NA	NA	NA	BRCA_A15G-10A	BRCA_A1AY-10A	KIRC_5084-11A	THCA_A3H3-10A
7	116340189	MET	Uncertain Significance	SNV	Intronic; Exonic	p.P351T	missense	Tolerated	0.08	Possibly Damaging	25.6	1.159e-06	587782807	NA	NA	0.001	NA	NA	NA	NA	NA	NA	COAD_4107-10A
7	116340201	MET	Uncertain Significance	SNV	Intronic; Exonic	p.E355K	missense	Tolerated	0.47	Probably Damaging	25.8	1.159e-06	561295443	0.02	NA	0.003	NA	RCV000205721.2	NA	NA	4172536	2.13	BRCA_AAZ6-10A
7	116340210	MET	Uncertain Significance	SNV	Intronic; Exonic	p.D358H	missense	Tolerated	0.48	Benign	< 10	NA	758919662	NA	NA	0.001	NA	NA	NA	NA	NA	NA	BRCA_A0C3-11A
7	116340214	MET	Uncertain Significance	SNV	Intronic; Exonic	p.R359Q	missense	Tolerated	0.41	Possibly Damaging	24.3	0.001119	201274041	0.02	0.033	0.026	NA	RCV000079480.4; RCV000123109.6	NA	NA	1286164	0.71	COAD_A5IV-10A	SKCM_A2GI-10A
7	116340223	MET	Uncertain Significance	SNV	Intronic; Exonic	p.M362T	missense	Damaging	0.01	Benign	16.55	1.216e-05	77523018	0.719	0.689	0.198	NA	RCV000130795.2; RCV000079481.6; RCV000204781.4	NA	NA	NA	NA	BRCA_A1LL-11A	BRCA_A441-10A	BRCA_A4RX-10A	BRCA_A56D-10A	BRCA_A5Q2-10A	BRCA_AA0Z-10A	BRCA_AALK-10A	COAD_6197-10A	COAD_A92H-10A	KIRC_3313-11A	KIRC_A54F-10A	KIRC_A8OW-10A	KIRC_A92I-10A	KIRC_AA2E-10A	KIRP_4114-10A	KIRP_7332-10A	KIRP_7837-10A	UCEC_A3L3-10A
7	116371801	MET	Uncertain Significance	SNV	5'UTR; Exonic	p.V427A	missense	Damaging	0.01	Benign	14.92	0.0002624	773626056	NA	NA	0.001	NA	NA	NA	NA	NA	NA	THCA_A2Q0-10A
7	116371884	MET	Uncertain Significance	SNV	Exonic	p.L455F; p.L25F	missense	Tolerated	0.18	Probably Damaging	24.9	0.001202	780077898	NA	NA	0.001	NA	NA	NA	NA	NA	NA	COAD_3496-11A
7	116380062	MET	Uncertain Significance	SNV	Exonic	p.H54R; p.H484R	missense	Tolerated	0.68	Benign	< 10	0.004416	781545528	NA	NA	0.005	NA	RCV000200572.2	NA	NA	NA	NA	KIRP_5888-11A
7	116381047	MET	Uncertain Significance	SNV	Exonic	p.T557A; p.T127A	missense	Tolerated	0.78	Possibly Damaging	23.1	0.0002037	374733251	NA	0.008	0.007	NA	RCV000163595.1; RCV000167933.5	NA	NA	NA	NA	UCEC_A1MZ-10A
7	116395422	MET	Uncertain Significance	SNV	Exonic	p.S572N; p.S142N	missense	Tolerated	0.1	Possibly Damaging	23	0.001574	199771406	0.28	0.238	0.062	NA	RCV000168390.5	NA	NA	5880298	8.33	COAD_6167-10A	KIRC_3465-10A	KIRP_8121-10A	KIRP_A55Z-10A
7	116395430	MET	Uncertain Significance	SNV	Exonic	p.L575I; p.L145I	missense	Tolerated	0.68	Benign	11.83	NA	587778445	NA	NA	0.026	NA	RCV000168371.2; RCV000121352.1	NA	NA	NA	NA	THCA_A3CM-10A
7	116395520	MET	Uncertain Significance	SNV	Exonic	p.L605F; p.L175F	missense	Damaging	0.01	Benign	26.4	NA	774945178	NA	NA	0.001	NA	NA	NA	NA	NA	NA	UCEC_A160-10A
7	116397532	MET	Uncertain Significance	SNV	Exonic	p.N635S; p.N205S	missense	Tolerated	0.24	Possibly Damaging	15.49	0.0002673	773826297	NA	NA	0.001	NA	RCV000465622.1	NA	NA	NA	NA	BRCA_A1F2-11A
7	116397701	MET	Uncertain Significance	SNV	Exonic	p.I659L; p.I229L	missense	Tolerated	0.1	Possibly Damaging	25	0.0002972	753958204	NA	NA	0.002	NA	RCV000466935.1	NA	NA	NA	NA	KIRP_6792-10A
7	116397825	MET	Uncertain Significance	SNV	Exonic	p.K270R; p.K700R	missense	Tolerated	0.52	Benign	22.8	NA	751907602	NA	NA	0.001	NA	NA	NA	NA	NA	NA	KIRP_A4TM-10B
7	116398547	MET	Uncertain Significance	SNV	Exonic	p.A713T; p.A283T	missense	Tolerated	0.3	Benign	21.2	NA	762004763	NA	NA	0.001	NA	NA	NA	NA	NA	NA	BRCA_A2DK-10C
7	116398608	MET	Uncertain Significance	SNV	Exonic	p.T303I; p.T733I	missense	Damaging	0.05	Benign	12.84	NA	201271860	NA	0.025	0.01	NA	RCV000168360.3	NA	NA	NA	NA	BRCA_A2KD-10A	KIRC_A6C7-10B
7	116403169	MET	Uncertain Significance	SNV	Exonic	p.N380K; p.N810K; p.N828K	missense	Tolerated	0.4	Benign	16.66	NA	NA	NA	NA	NA	NA	NA	NA	NA	NA	NA	KIRC_4871-11A
7	116403287	MET	Uncertain Significance	SNV	Exonic	p.I868V; p.I850V; p.I420V	missense	Tolerated	0.25	Benign	12.18	0.007112	200524064	NA	0.017	0.002	NA	RCV000121336.1	NA	NA	NA	NA	COAD_A6GB-10A
7	116409789	MET	Uncertain Significance	SNV	Exonic	p.V462I; p.V910I; p.V892I	missense	Tolerated	0.94	Benign	16.49	NA	761243391	NA	NA	0.005	NA	NA	NA	NA	NA	NA	KIRC_5692-11A
7	116409799	MET	Uncertain Significance	SNV	Exonic	p.T895M; p.T465M; p.T913M	missense	Damaging	0.03	Possibly Damaging	25.1	0.005395	199502137	0.04	0.025	0.005	NA	NA	NA	NA	3698114	0.62	BRCA_A408-10A
7	116411923	MET	Uncertain Significance	SNV	Exonic	p.R988C; p.R970C; p.R540C	missense	Tolerated	0.18	Benign	23.9	0.001205	34589476	0.1	0.351	0.285	CM068009 (DM?)	RCV000121339.2; RCV000123119.7; RCV000034528.7; RCV000131706.2; RCV000444296.1	NA	NA	NA	NA	BRCA_A09I-10A	BRCA_A1F-10A	BRCA_A4S0-10A	COAD_3548-10A	COAD_5662-10A	COAD_6137-10A	COAD_6654-10A	COAD_6704-11A	KIRC_3319-11A	KIRC_4781-11A	KIRC_5463-11A	SKCM_A20I-10A	SKCM_AAP1-10A	THCA_A3DV-11A	THCA_A3O8-10A	THCA_A3YG-10A	THCA_A45I-10A	THCA_A4KD-11A	UCEC_A16X-10A	UCEC_A18C-10A	UCEC_A3DG-10A
7	116411990	MET	Uncertain Significance	SNV	Exonic	p.T992I; p.T1010I; p.T562I	missense	Damaging	0.03	Probably Damaging	29.2	1.486e-06	56391007	0.339	0.89	0.793	CM118113 (DM?)	RCV000123120.7; RCV000203290.1; RCV000121340.4; RCV000421063.1; RCV000163261.2; RCV000431770.1; RCV000034529.7	NA	NA	29813; 707	2.89; 3.19	BRCA_A0TZ-10A	BRCA_A105-10A	BRCA_A15K-10A	BRCA_A1AX-10A	BRCA_A1B0-10A	BRCA_A1F2-11A	BRCA_A1I-10A	BRCA_A19-10A	BRCA_A1G-10A	BRCA_A1P5-10A	BRCA_A1XV-10A	BRCA_A204-11A	BRCA_A27G-10A	BRCA_A2OB-10B	BRCA_A2P5-10B	BRCA_A3HO-10A	BRCA_A3J1-10A	BRCA_A3Z5-10A	BRCA_A50Y-10A	BRCA_A66U-10A	BRCA_A9FZ-10A	COAD_2682-10A	COAD_3530-11A	COAD_5540-10A	COAD_5821-10A	COAD_6164-10A	COAD_6626-10A
7	116414971	MET	Uncertain Significance	SNV	Exonic	p.R1040Q; p.R1022Q; p.R592Q	missense	Tolerated	0.36	Probably Damaging	28.2	1.337e-05	45612435	0.06	NA	0.015	NA	RCV000168275.1	NA	NA	NA	NA	SKCM_A5KH-10A	THCA_A414-10A
7	116415124	MET	Uncertain Significance	SNV	Exonic	p.P1091L; p.P1073L; p.P643L	missense	Tolerated	0.21	Benign	26.5	0.001059	370529693	0.02	0.008	0.012	NA	RCV000123121.3; RCV000164064.1	NA	NA	NA	NA	COAD_AAT5-10A
7	116415126	MET	Uncertain Significance	SNV	Exonic	p.S644G; p.S1092G; p.S1074G	missense	Tolerated	0.08	Benign	15.74	0.0002307	764947837	NA	NA	0.001	NA	NA	NA	NA	NA	NA	KIRC_5694-11A
7	116418845	MET	Uncertain Significance	SNV	Exonic	p.G689A; p.G1137A; p.G1119A	missense	Tolerated	0.08	Benign	19.16	0.00826	201037977	0.02	NA	0.006	NA	RCV000034530.1	NA	NA	97090	1.19	COAD_6294-10A
7	116436155	MET	Uncertain Significance	SNV	Exonic	p.A1402T; p.A1384T; p.A954T	missense	Tolerated	1	Benign	< 10	NA	758486336	NA	NA	0.001	NA	RCV000472109.1	NA	NA	NA	NA	THCA_A2Q7-10A
7	6026459	PMS2	Uncertain Significance	SNV	Exonic; ncRNA	p.R594M; p.R540M; p.R335M; p.R543M; p.R455M; p.R511M; p.R646M; p.R459M	missense	Tolerated	0.06	Possibly Damaging	32	2.099e-06	372341850	0.02	0.008	0.006	NA	RCV000195978.4; RCV000115668.4; RCV000212864.2	NA	NA	NA	NA	UCEC_A3C-10A
7	6026675	PMS2	Uncertain Significance	SNV	Exonic; ncRNA	p.P439R; p.P263R; p.P468R; p.P522R; p.P387R; p.P574R; p.P383R; p.P471R	missense	Tolerated	0.15	Possibly Damaging	14.24	0.006871	747828749	NA	NA	0.001	NA	NA	NA	NA	NA	NA	THCA_A2QB-10A
7	6026717	PMS2	Uncertain Significance	SNV	Exonic; ncRNA	p.C508Y; p.C425Y; p.C249Y; p.C369Y; p.C457Y; p.C454Y; p.C560Y; p.C373Y	missense	Activating	1	Benign	< 10	NA	757989905	NA	NA	0.001	NA	NA	NA	NA	NA	NA	BRCA_A154-10A
7	6026829	PMS2	Uncertain Significance	SNV	Exonic; ncRNA	p.S523T; p.S336T; p.S388T; p.S332T; p.S420T; p.S212T; p.S471T; p.S417T	missense	Tolerated	0.38	Benign	< 10	NA	63751132	NA	0.031	0.019	NA	RCV000115661.4; RCV000121851.2; RCV000197412.4	NA	NA	NA	NA	BRCA_A1AW-10A	UCEC_A1QX-10A
7	6026840	PMS2	Uncertain Significance	SNV	Exonic; ncRNA	p.Y208C; p.Y416C; p.Y328C; p.Y519C; p.Y384C; p.Y332C; p.Y467C; p.Y413C	missense	Tolerated	0.18	Benign	< 10	NA	63750649	0.06	NA	0.01	CM1614547 (DM)	RCV000132386.2; RCV000410304.1; RCV000483157.1; RCV000123082.3	NA	NA	NA	NA	BRCA_A1J5-10A
7	6026876	PMS2	Uncertain Significance	SNV	Exonic; ncRNA	p.S320N; p.S507N; p.S196N; p.S372N; p.S316N; p.S404N; p.S401N; p.S455N	missense	Tolerated	0.28	Benign	13.12	NA	766256390	NA	NA	0.001	NA	RCV000217191.1	NA	NA	NA	NA	KIRP_A5E8-11A
7	6026886	PMS2	Uncertain Significance	SNV	Exonic; ncRNA	p.E504Q; p.E193Q; p.E317Q; p.E452Q; p.E398Q; p.E313Q; p.E401Q; p.E369Q	missense	Tolerated	0.26	Possibly Damaging	12.9	0.001052	368516768	NA	0.008	0.002	NA	RCV000483703.1; RCV000076813.2; RCV000162805.1	NA	NA	NA	NA	BRCA_A03M-10A
7	6027232	PMS2	Uncertain Significance	SNV	Exonic; ncRNA	p.H336Q; p.H282Q; p.H197Q; p.H285Q; p.H253Q; p.H201Q; p.H388Q; p.H77Q	missense	Tolerated	0.62	Benign	< 10	NA	768480216	NA	NA	0.001	NA	RCV000204127.1	NA	NA	NA	NA	THCA_A2C-10B
7	6029463	PMS2	Uncertain Significance	SNV	Exonic; Intronic; ncRNA	p.N371I; p.N265I; p.N60I; p.N180I; p.N268I; p.N236I	missense	Damaging	0.05	Benign	13.55	NA	NA	NA	NA	NA	NA	NA	NA	NA	NA	NA	KIRP_A9JI-10A
7	6029479	PMS2	Uncertain Significance	SNV	Exonic; Intronic; ncRNA	p.D231H; p.D175H; p.D263H; p.D366H; p.D55H; p.D260H	missense	Tolerated	0.12	Possibly Damaging	15.91	NA	141769057	NA	NA	0.002	NA	RCV000198183.3; RCV000115649.3; RCV000220170.1	NA	NA	NA	NA	UCEC_A2HJ-10A
7	6029571	PMS2	Uncertain Significance	SNV	Exonic; Intronic; ncRNA	p.N229S; p.N335S; p.N144S; p.N232S; p.N200S; p.N24S	missense	Damaging	0.01	Probably Damaging	26.7	9.162e-06	200513014	NA	0.046	0.03	CM1410505 (DM)	RCV000121835.1; RCV000415644.1; RCV000115647.5; RCV000123071.6	NA	NA	NA	NA	COAD_6196-10A	KIRC_3777-10A	KIRC_5080-11A
7	6031609	PMS2	Uncertain Significance	SNV	Exonic; ncRNA	p.D222G; p.D137G; p.D225G; p.D328G; p.D193G; p.D17G	missense	Tolerated	0.38	Possibly Damaging	24.3	0.004775	587782852	NA	NA	0.002	NA	RCV000214828.1; RCV000411483.1; RCV000226690.2; RCV000132452.2	NA	NA	NA	NA	COAD_6601-11A
7	6031656	PMS2	Uncertain Significance	SNV	Exonic; ncRNA	p.M209I; p.M121I; p.M1I; p.M312I; p.M177I; p.M206I	start loss; missense	Tolerated	0.14	Benign	< 10	NA	139194813	0.02	0.038	0.009	NA	RCV000167877.5; RCV000132451.4; RCV000212857.1	NA	NA	NA	NA	KIRP_5561-10A
7	6035220	PMS2	Uncertain Significance	Deletion	Exonic; ncRNA; 5'UTR	p.R147del; p.R91del; p.R282del; p.R179del; p.R176del	in-frame	NA	NA	NA	19.51	1.406e-06	776688670	NA	NA	0.001	NA	NA	NA	NA	NA	NA	KIRC_4887-11A
7	6037018	PMS2	Uncertain Significance	Insertion	Exonic; ncRNA; 5'UTR	p.S145fs*5; p.S113fs*5; p.S57fs*5; p.S142fs*5; p.S248fs*5	frameshift	NA	NA	NA	35	NA	756653193	NA	NA	0.004	NA	NA	NA	NA	NA	NA	BRCA_A2FB-11A	KIRP_A7UZ-10A
7	6037052	PMS2	Uncertain Significance	SNV	Exonic; ncRNA; 5'UTR	p.L236F; p.L130F; p.L101F; p.L45F; p.L133F	missense	Tolerated	0.22	Benign	27.3	NA	201395630	NA	NA	0.002	NA	RCV000412437.1; RCV000482879.1; RCV000034634.1; RCV000231924.2; RCV000165656.1	NA	NA	NA	NA	KIRC_A54F-10A
7	6038762	PMS2	Uncertain Significance	SNV	Exonic; Intronic; ncRNA; 5'UTR	p.G125S; p.G122S; p.G93S; p.G228S	missense	Tolerated	0.86	Benign	26.2	1.837e-06	376258383	NA	0.015	0.003	NA	RCV000115700.4; RCV000472958.1; RCV000212847.1	NA	NA	NA	NA	BRCA_A1AM-10A
7	6038824	PMS2	Uncertain Significance	SNV	Exonic; Intronic; ncRNA; 5'UTR	p.G104E; p.G101E; p.G72E; p.G207E	missense	Tolerated	0.15	Probably Damaging	29.3	0.000881	374704824	0.02	0.015	0.044	CM093728 (DM)	RCV000123090.5; RCV000148736.1; RCV000115699.5; RCV000212845.2	NA	NA	3084735	6.25	BRCA_A03-10A
7	6038836	PMS2	Uncertain Significance	SNV	Exonic; Intronic; ncRNA; 5'UTR	p.T97S; p.T203S; p.T68S; p.T100S	missense	Tolerated	0.7	Benign	14.07	0.001081	779946576	NA	NA	0.002	NA	RCV000463624.1; RCV000215608.1; RCV000166541.1	NA	NA	NA	NA	UCEC_A11H-10B
7	6038869	PMS2	Uncertain Significance	SNV	Exonic; Intronic; ncRNA	p.C86Y; p.C192Y; p.C57Y; p.C89Y	missense	Damaging	0	Probably Damaging	32	1.82e-06	772404945	NA	NA	0.001	NA	NA	NA	NA	NA	NA	THCA_A3ZS-11A
7	6038872	PMS2	Uncertain Significance	SNV	Exonic; Intronic; ncRNA	p.Y191C; p.Y56C; p.Y88C; p.Y85C	missense	Damaging	0	Probably Damaging	26.9	1.762e-05	375289386	0.02	0.038	0.013	NA	RCV000034631.1; RCV000204413.3; RCV000221255.1; RCV000132453.2	NA	NA	NA	NA	COAD_A6GC-10A	KIRC_A93Z-10A
7	6042124	PMS2	Uncertain Significance	SNV	Exonic; ncRNA; 5'UTR	p.L60P; p.L166P; p.L31P; p.L63P	missense	Damaging	0	Probably Damaging	25.6	1.019e-05	116349687	0.04	0.108	0.021	NA	RCV000129051.4; RCV000123088.6; RCV000212844.1	NA	NA	NA	NA	BRCA_A5RU-10A	BRCA_A7T0-10A	COAD_A92H-10A	UCEC_A1GJ-10A
7	6042146	PMS2	Uncertain Significance	SNV	Exonic; ncRNA; 5'UTR	p.V53M; p.V56M; p.V159M; p.V24M	missense	Damaging	0.02	Probably Damaging	24.1	NA	142416537	NA	0.008	0.008	NA	RCV000115696.4; RCV000214700.1; RCV000123087.4; RCV000235195.2	NA	NA	NA	NA	BRCA_A15R-10A	BRCA_A27G-10A
7	6042257	PMS2	Uncertain Significance	SNV	Exonic; 5'UTR; ncRNA	p.I19L; p.I122L; p.I16L	missense	Damaging	0.01	Possibly Damaging	25.3	0.0004178	761748894	NA	NA	NA	NA	RCV000473137.1; RCV000478101.1; RCV000164722.1	NA	NA	NA	NA	COAD_A010-10A
7	6043346	PMS2	Uncertain Significance	SNV	Exonic; Intronic; 5'UTR; ncRNA	p.A110S	missense	Damaging	0	Probably Damaging	32	6.653e-07	767775907	NA	NA	0.002	NA	RCV000220893.1	NA	NA	NA	NA	BRCA_A3IZ-10A
7	6043609	PMS2	Uncertain Significance	SNV	Exonic; 5'UTR; ncRNA	p.G82S; p.R10K	missense	Tolerated	0.09	Possibly Damaging	28.7	0.0004732	754191682	NA	NA	0.003	NA	RCV000447696.1; RCV000232110.1	NA	NA	NA	NA	SKCM_A1I7-10A
7	6043671	PMS2	Uncertain Significance	SNV	Exonic; 5'UTR; ncRNA	p.Y61C	missense	Tolerated	0.17	Probably Damaging	15.42	NA	773109986	NA	NA	0.002	NA	NA	NA	NA	4162331	6.67	COAD_6169-10A
7	6043673	PMS2	Uncertain Significance	SNV	Exonic; 5'UTR; ncRNA	p.D60E	missense	Tolerated	0.72	Probably Damaging	< 10	NA	200313585	NA	0.046	0.102	NA	RCV000200992.3; RCV000076828.4; RCV000115665.6	NA	NA	NA	NA	BRCA_A22E-10A	COAD_3506-11A	COAD_5538-10A	KIRC_4823-11A	KIRC_4900-11A	KIRC_5469-11A	SKCM_A693-10A	SKCM_A6K9-10A
7	6043687	PMS2	Uncertain Significance	SNV	Exonic; 5'UTR; ncRNA	p.L56V	missense	Tolerated	1	Probably Damaging	< 10	NA	371011390	NA	NA	0.004	NA	RCV000115663.4; RCV000196765.3; RCV000121856.1	NA	NA	1549938	1.52	UCEC_A2HJ-10A
7	6045547	PMS2	Uncertain Significance	SNV	Exonic; 5'UTR; ncRNA; Intronic	p.L47V	missense	Tolerated	0.54	Benign	< 10	NA	766203500	NA	NA	0.004	NA	RCV000205693.2	NA	NA	NA	NA	UCS_A5-10A
7	6045600	PMS2	Uncertain Significance	SNV	Exonic; 5'UTR; ncRNA; Intronic	p.G29A	missense	Damaging	0.01	Probably Damaging	27.5	6.73e-07	146176004	0.02	0.027	0.048	NA	RCV000034637.1; RCV000123093.7; RCV000115707.5; RCV000121855.2	NA	NA	NA	NA	KIRP_4104-10A	THCA_A20-10A	THCA_A2Q2-10A
7	6045633	PMS2	Uncertain Significance	SNV	Exonic; 5'UTR; ncRNA; Intronic	p.I18T	missense	Damaging	0	Probably Damaging	27.1	7.998e-06	201343342	NA	NA	0.028	CM1615773 (DM?)	RCV000034630.1; RCV000123089.6; RCV000115698.5; RCV000212836.1	NA	NA	NA	NA	KIRC_5177-11A
7	6045640	PMS2	Uncertain Significance	SNV	Exonic; 5'UTR; ncRNA; Intronic	p.K16E	missense	Tolerated	0.1	Possibly Damaging	25	NA	777845808	NA	NA	0.003	NA	RCV000221254.1	NA	NA	NA	NA	SKCM_A5KH-10A
8	30916676	WRN	Uncertain Significance	SNV	Exonic	p.V35A	missense	Tolerated	0.57	Benign	< 10	NA	538178496	0.02	NA	0.002	NA	NA	NA	NA	1699943	16.67	UCEC_A0TD-10A
8	30916702	WRN	Uncertain Significance	SNV	Exonic	p.L44V	missense	Damaging	0	Probably Damaging	23.2	0.003006	139775895	0.02	0.069	0.042	NA	RCV000470096.1	NA	NA	NA	NA	UCEC_A0TG-10A
8	30916769	WRN	Uncertain Significance	SNV	Exonic	p.S66L	missense	Damaging	0	Probably Damaging	27.2	0.0001247	756575284	NA	NA	0.002	NA	NA	NA	NA	NA	NA	KIRC_5680-11A
8	30921917	WRN	Uncertain Significance	SNV	Exonic	p.K108Q	missense	Damaging	0	Possibly Damaging	26	0.003556	780157148	NA	NA	0.005	NA	NA	NA	NA	NA	NA	COAD_5543-10A
8	30921921	WRN	Uncertain Significance	SNV	Exonic	p.C109Y	missense	Damaging	0	Probably Damaging	29.3	1.824e-05	142346721	0.04	0.023	0.006	NA	RCV000225964.1	NA	NA	NA	NA	BRCA_A1LB-11A	BRCA_A5J0-10A	KIRP_A9DE-10A
8	30921944	WRN	Uncertain Significance	SNV	Exonic	p.M117V	missense	Damaging	0	Probably Damaging	23.5	NA	768216398	NA	NA	0.004	NA	RCV000473389.1	NA	NA	NA	NA	COAD_6539-10A	KIRC_4167-11A
8	30922481	WRN	Uncertain Significance	SNV	Exonic	p.A136T	missense	Tolerated	0.12	Possibly Damaging	25.1	0.005	17847582	NA	NA	0.002	NA	NA	NA	NA	NA	NA	BRCA_A73U-10A
8	30922521	WRN	Uncertain Significance	SNV	Exonic	p.R149H	missense	Damaging	0.05	Probably Damaging	23.7	NA	61761625	NA	0.023	0.003	NA	NA	NA	NA	NA	NA	UCEC_A6ZJ-10B
8	30922527	WRN	Uncertain Significance	SNV	Exonic	p.F151Y	missense	Tolerated	0.31	Possibly Damaging	24.1	NA	200456571	NA	0.015	0.015	NA	NA	NA	NA	NA	NA	BRCA_A150-10A	BRCA_A1AH-10A
8	30922565	WRN	Uncertain Significance	SNV	Exonic	p.V164I	missense	Damaging	0.05	Benign	22.2	NA	NA	NA	NA	NA	NA	NA	NA	NA	NA	NA	KIRP_A9K2-10A
8	30922572	WRN	Uncertain Significance	SNV	Exonic	p.N166S	missense	Damaging	0.01	Probably Damaging	26.3	0.0001062	772797243	NA	NA	0.001	NA	NA	NA	NA	NA	NA	BRCA_A3XS-10A
8	30938570	WRN	Uncertain Significance	SNV	Exonic	p.E343K	missense	Tolerated	0.88	Benign	< 10	NA	11574222	0.08	0.069	0.023	NA	RCV000233788.2	NA	NA	NA	NA	BRCA_A8OQ-10A	UCEC_A0GG-10A
8	30938715	WRN	Uncertain Significance	SNV	Exonic	p.C391F	missense	Tolerated	0.83	Benign	12.01	0.008017	145445994	NA	0.015	0.002	NA	NA	NA	NA	NA	NA	BRCA_A15C-10A
8	30938807	WRN	Uncertain Significance	SNV	Exonic	p.T422P	missense	Tolerated	0.46	Benign	< 10	NA	770185829	NA	NA	0.001	NA	NA	NA	NA	NA	NA	THCA_A4MB-10A
8	30942697	WRN	Uncertain Significance	SNV	Exonic	p.D456N	missense	Tolerated	0.26	Benign	< 10	NA	756908250	NA	NA	0.001	NA	NA	NA	NA	NA	NA	KIRC_4842-11A
8	30942713	WRN	Uncertain Significance	SNV	Exonic	p.T461M	missense	Tolerated	0.25	Benign	10.02	NA	371602600	0.14	0.015	0.043	NA	RCV000456237.1	NA	NA	NA	NA	KIRP_A7HT-10A	KIRP_AAZ9-10A
8	30945364	WRN	Uncertain Significance	SNV	Exonic	p.G502R	missense	Tolerated	0.24	Benign	< 10	NA	755548890	NA	NA	0.002	NA	NA	NA	NA	NA	NA	KIRP_A656-10A
8	30945391	WRN	Uncertain Significance	SNV	Exonic	p.D511Y	missense	Tolerated	0.06	Possibly Damaging	23.7	NA	368413625	NA	NA	0.001	NA	NA	NA	NA	NA	NA	KIRP_A6GE-10A
8	30946433	WRN	Uncertain Significance	SNV	Exonic	p.E535V	missense	Tolerated	0.12	Benign	< 10	NA	765475534	NA	NA	0.002	NA	NA	NA	NA	NA	NA	KIRC_4961-11A
8	30948045	WRN	Uncertain Significance	SNV	Exonic	p.T573A	missense	Damaging	0	Probably Damaging	28.1	0.0001265	150148567	0.04	0.208	0.102	NA	RCV000459455.1; RCV000227669.3	NA	NA	1496821	0.22	BRCA_A1J1-10A	BRCA_A1P0-10A	BRCA_A4S1-10A	SKCM_A198-10A	THCA_A40P-10A	THCA_A40S-10A
8	30948353	WRN	Uncertain Significance	SNV	Exonic	p.Y575C	missense	Damaging	0.01	Probably Damaging	28.2	0.0001125	757269649	NA	NA	0.001	NA	NA	NA	NA	NA	NA	BRCA_A14-10A
8	30948382	WRN	Uncertain Significance	SNV	Exonic	p.P585S	missense	Tolerated	0.19	Possibly Damaging	26.2	1.722e-05	554671327	NA	NA	0.003	NA	NA	NA	NA	NA	NA	KIRC_5684-11A
8	30948385	WRN	Uncertain Significance	SNV	Exonic	p.V586L	missense	Tolerated	0.27	Possibly Damaging	25.1	1.722e-05	746690931	NA	NA	0.001	NA	NA	NA	NA	NA	NA	KIRC_A563-10A
8	30949351	WRN	Uncertain Significance	SNV	Exonic	p.S612C	missense	Damaging	0.04	Probably Damaging	28.1	6.839e-05	11574250	0.12	0.062	0.017	NA	RCV000122275.1	NA	NA	NA	NA	COAD_A5YX-10A
8	30954294	WRN	Uncertain Significance	SNV	Exonic	p.R637W	missense	Damaging	0.01	Probably Damaging	25.4	NA	148286708	0.06	0.054	0.037	CM063230 (DM)	RCV000122277.2; RCV000477372.1	NA	NA	NA	NA	KIRP_A5U-10A	SKCM_A5SG-10A	THCA_A2CU-10A	THCA_A3V0-10A
8	30958412	WRN	Uncertain Significance	SNV	Exonic	p.G677R	missense	Damaging	0	Probably Damaging	33	1.738e-05	747026081	NA	NA	0.014	NA	RCV000229000.1	NA	NA	NA	NA	SKCM_A8GK-10A
8	30958442	WRN	Uncertain Significance	SNV	Exonic	p.L687V	missense	Damaging	0.01	Probably Damaging	20.5	NA	185468906	0.08	NA	0.097	NA	NA	NA	NA	NA	NA	KIRC_5378-10A
8	30958469	WRN	Uncertain Significance	SNV	Exonic	p.M696V	missense	Tolerated	0.28	Benign	< 10	NA	756149876	NA	NA	0.001	NA	NA	NA	NA	NA	NA	BRCA_A1J1-10A
8	30969150	WRN	Uncertain Significance	SNV	Exonic	p.T703I	missense	Damaging	0	Probably Damaging	27.1	3.013e-05	201384942	NA	NA	0.001	NA	NA	NA	NA	NA	NA	SKCM_A3I3-10A	SKCM_A44-10A
8	30969156	WRN	Uncertain Significance	SNV	Exonic	p.T705I	missense	Damaging	0	Probably Damaging	26.3	3.013e-05	141563618	0.02	0.038	0.054	CM1512818 (DM)	RCV000234699.2	NA	NA	NA	NA	BRCA_A1FG-11B
8	30969173	WRN	Uncertain Significance	SNV	Exonic	p.R711W	missense	Damaging	0	Probably Damaging	31	NA	34560788	NA	0.031	0.022	NA	RCV000228524.2	NA	NA	1240665	0.93	KIRC_4146-10A
8	30969188	WRN	Uncertain Significance	SNV	Exonic	p.R716C	missense	Tolerated	0.13	Benign	14.8	NA	201990558	0.02	0.015	0.015	NA	RCV000475450.1	NA	NA	NA	NA	SKCM_A2H-10A	THCA_A2QD-10A
8	30969264	WRN	Uncertain Significance	SNV	Exonic	p.R741Q	missense	Tolerated	0.42	Benign	16.39	NA	766561388	NA	NA	0.002	NA	NA	NA	NA	NA	NA	BRCA_A24P-10A
8	30969267	WRN	Uncertain Significance	SNV	Exonic	p.K742T	missense	Damaging	0.01	Probably Damaging	26.6	0.0001959	374156628	NA	0.008	0.002	NA	NA	NA	NA	NA	NA	BRCA_A574-10A
8	30973896	WRN	Uncertain Significance	SNV	Exonic	p.T767R	missense	Damaging	0.01	Probably Damaging	27.8	1.702e-05	201282577	NA	0.008	0.003	NA	NA	NA	NA	NA	NA	KIRC_4342-11A
8	30977789	WRN	Uncertain Significance	SNV	Exonic	p.G827S	missense	Damaging	0	Probably Damaging	33	1.403e-05	NA	NA	NA	NA	NA	NA	NA	NA	NA	NA	BRCA_A8HR-10A
8	30977832	WRN	Uncertain Significance	SNV	Exonic	p.A841V	missense	Damaging	0.04	Probably Damaging	34	1.403e-05	755249893	NA	NA	0.001	NA	NA	NA	NA	NA	NA	SKCM_A1I7-10A
8	30982056	WRN	Uncertain Significance	SNV	Exonic	p.I883M	missense	Damaging	0.02	Possibly Damaging	23.3	NA	201806650	NA	NA	0.002	NA	NA	NA	NA	NA	NA	BRCA_A0YF-10A
8	30982513	WRN	Uncertain Significance	SNV	Exonic	p.S941Y	missense	Tolerated	0.16	Benign	25.5	NA	746183898	NA	NA	0.002	NA	NA	NA	NA	NA	NA	KIRP_A71V-10A
8	30989992	WRN	Uncertain Significance	SNV	Exonic	p.I979M	missense	Tolerated	0.19	Possibly Damaging	23.2	NA	147802438	0.28	0.185	0.046	NA	RCV000233425.1; RCV000122281.1	NA	NA	NA	NA	BRCA_A62X-10A	COAD_5661-10A	COAD_A97D-10A	KIRC_5712-11A	KIRP_A5W9-10A
8	30998964	WRN	Uncertain Significance	SNV	Exonic	p.D996N	missense	Tolerated	0.1	Benign	23.1	0.005164	138379977	NA	0.031	0.057	NA	RCV000122286.1; RCV000230775.2	NA	NA	NA	NA	BRCA_A24K-10A	COAD_6548-10A	UCEC_A2OP-10A
8	30998974	WRN	Uncertain Significance	SNV	Exonic	p.R999H	missense	Tolerated	0.13	Benign	24.1	NA	769665299	NA	NA	0.002	NA	RCV000472316.1	NA	NA	NA	NA	THCA_A4M8-10A
8	30999037	WRN	Uncertain Significance	SNV	Exonic	p.R1020H	missense	Tolerated	0.22	Benign	18.99	NA	115298665	0.04	0.077	0.028	NA	RCV000468223.1	NA	NA	NA	NA	BRCA_A15L-10A	KIRC_5567-10A	THCA_A3H1-11A	UCEC_A5YR-10A	UCEC_A6ZJ-10B
8	30999079	WRN	Uncertain Significance	SNV	Exonic	p.Y1034F	missense	Tolerated	0.65	Benign	< 10	NA	200370409	0.06	0.031	0.036	NA	RCV000228590.2	NA	NA	1331017	0.34	KIRC_4161-11A	KIRP_7059-11A	SKCM_A1ZQ-10A	SKCM_A550-10A	THCA_A4O8-10A
8	30999111	WRN	Uncertain Significance	SNV	Exonic	p.K1045E	missense	Tolerated	0.99	Benign	< 10	NA	NA	NA	NA	NA	NA	NA	NA	NA	NA	NA	KIRP_A83W-11A
8	31000167	WRN	Uncertain Significance	SNV	Exonic	p.K1087E	missense	Tolerated	1	Benign	< 10	NA	374154973	NA	0.023	0.014	NA	RCV000232120.2	NA	NA	NA	NA	KIRP_7837-10A	SKCM_A2J8-10A
8	31000192	WRN	Uncertain Significance	SNV	Exonic	p.P1095L	missense	Tolerated	0.28	Benign	15.8	NA	746470648	NA	NA	0.005	NA	RCV000471725.1	NA	NA	2958670	0.29	COAD_6299-10A
8	31001107	WRN	Uncertain Significance	SNV	Exonic	p.K1117N	missense	Tolerated	0.06	Possibly Damaging	16.03	NA	774886450	NA	NA	0.001	NA	NA	NA	NA	NA	NA	BRCA_A2DF-10C
8	31004571	WRN	Uncertain Significance	SNV	Exonic	p.I1129N	missense	Tolerated	0.28	Benign	19.87	NA	761932192	NA	NA	0.001	NA	NA	NA	NA	NA	NA	COAD_A28G-10A
8	31007907	WRN	Uncertain Significance	SNV	Exonic	p.K1208R	missense	Tolerated	0.11	Probably Damaging	24.8	0.0001854	529421538	0.02	NA	0.013	NA	NA	NA	NA	NA	NA	KIRP_6135-10A
8	31012183	WRN	Uncertain Significance	SNV	Exonic	p.T1244M	missense	Tolerated	0.14	Benign	< 10	NA	370299361	NA	NA	0.01	NA	RCV000477406.1; RCV000122292.1	NA	NA	NA	NA	THCA_A4B0-10A
8	31012257	WRN	Uncertain Significance	SNV	Exonic	p.K1269E	missense	Tolerated	0.27	Benign	21.4	NA	746648510	NA	NA	0.001	NA	NA	NA	NA	NA	NA	BRCA_A0CM-10A
8	31015037	WRN	Uncertain Significance	SNV	Exonic	p.V1325I	missense	Tolerated	1	Benign	< 10	NA	756510312	NA	NA	0.003	NA	NA	NA	NA	NA	NA	COAD_3697-11A
8	31024573	WRN	Uncertain Significance	SNV	Exonic	p.P1340S	missense	Damaging	0.01	Probably Damaging	28.5	9.162e-05	747312018	NA	NA	0.002	NA	RCV000457589.1	NA	NA	3779190	0.41	KIRC_5165-10A
8	31024577	WRN	Uncertain Significance	SNV	Exonic	p.E1341G	missense	Tolerated	0.11	Benign	23.5	NA	NA	NA	NA	NA	NA	NA	NA	NA	NA	NA	KIRC_4887-11A
8	31030579	WRN	Uncertain Significance	SNV	Exonic	p.K1420N	missense	Tolerated	0.13	Benign	< 10	NA	774839008	NA	NA	0.001	NA	NA	NA	NA	NA	NA	BRCA_A24Z-10A
9	135771678	TSC1	Uncertain Significance	SNV	Exonic	p.S1147G; p.S1146G; p.S1096G	missense	Tolerated	0.2	Benign	14.17	0.004027	768624733	NA	NA	0.002	NA	NA	NA	NA	NA	NA	KIRP_7053-11A
9	135771704	TSC1	Uncertain Significance	SNV	Exonic	p.P1137H; p.P1138H; p.P1087H	missense	Damaging	0.01	Benign	23.3	NA	756449737	NA	NA	0.001	NA	NA	NA	NA	NA	NA	BRCA_A0X4-10A
9	135771839	TSC1	Uncertain Significance	SNV	Exonic	p.R1092L; p.R1042L; p.R1093L	missense	Damaging	0.01	Probably Damaging	34	8.57e-05	NA	NA	NA	NA	NA	NA	NA	NA	NA	NA	BRCA_A7SZ-10A
9	135771933	TSC1	Uncertain Significance	SNV	Exonic	p.R1011W; p.R1062W; p.R1061W	missense	Damaging	0.02	Possibly Damaging	29.9	NA	118203745	NA	NA	0.015	CM102535 (DM)	RCV000042266.2; RCV000227692.3; RCV000189827.2	NA	NA	264229	1.03	BRCA_A0CE-10A	KIRC_5683-11A
9	135772105	TSC1	Uncertain Significance	SNV	Exonic	p.M1003I; p.M953I; p.M1004I	missense	Tolerated	0.47	Benign	< 10	NA	751970451	NA	NA	0.001	NA	NA	NA	NA	NA	NA	KIRC_4992-11A
9	135772901	TSC1	Uncertain Significance	SNV	Exonic	p.R907W; p.R908W; p.R857W	missense	Damaging	0	Probably Damaging	34	0.003855	748845915	NA	NA	0.002	NA	NA	NA	NA	NA	NA	BRCA_A3X-10A
9	135772969	TSC1	Uncertain Significance	SNV	Exonic	p.R834Q; p.R885Q; p.R884Q	missense	Tolerated	0.56	Possibly Damaging	26.4	NA	200514807	0.04	NA	0.004	NA	RCV000461708.1; RCV000176157.1	NA	NA	NA	NA	COAD_A8FL-10A
9	135772970	TSC1	Uncertain Significance	SNV	Exonic	p.R834W; p.R885W; p.R884W	missense	Damaging	0.02	Probably Damaging	33	NA	118203723	0.04	0.031	0.007	CM078655 (DM?)	RCV000457663.1; RCV000042238.2	NA	NA	NA	NA	COAD_A8F7-10A
9	135778003	TSC1	Uncertain Significance	SNV	Exonic	p.Q743K; p.Q794K; p.Q793K	missense	Tolerated	0.06	Probably Damaging	24.4	4.519e-06	781371665	NA	NA	0.001	NA	NA	NA	NA	NA	NA	BRCA_A1LA-10A
9	135779085	TSC1	Uncertain Significance	SNV	Exonic	p.R720C; p.R670C; p.R721C	missense	Damaging	0.01	Probably Damaging	34	0.001143	763357144	NA	NA	0.001	NA	NA	NA	NA	NA	NA	BRCA_A1JP-10A
9	135779171	TSC1	Uncertain Significance	SNV	Exonic	p.R691Q; p.R641Q; p.R692Q	missense	Damaging	0	Probably Damaging	35	7.194e-05	199755731	NA	NA	0.019	NA	RCV000317696.1; RCV000163280.2; RCV000230161.2; RCV000189870.3; RCV000374525.1; RCV000034606.1	NA	NA	NA	NA	SKCM_A6EC-10A
9	135779180	TSC1	Uncertain Significance	SNV	Exonic	p.R638H; p.R689H; p.R688H	missense	Tolerated	1	Benign	21.8	0.0003412	200827913	NA	NA	0.001	NA	RCV000163566.1; RCV000465126.1; RCV000034605.1	NA	NA	NA	NA	COAD_6600-11A
9	135779813	TSC1	Uncertain Significance	SNV	Exonic	p.W625R; p.W676R; p.W675R	missense	Damaging	0.04	Probably Damaging	25.7	0.0005309	748901883	NA	NA	0.002	NA	RCV000476132.1; RCV000189817.2	NA	NA	NA	NA	BRCA_A1J3-10A
9	135781005	TSC1	Uncertain Significance	SNV	Exonic	p.Q603E; p.Q654E; p.Q653E	missense	Tolerated	0.22	Benign	10.98	0.002529	75820036	0.2	NA	0.082	CM993762 (DM)	RCV000054846.1; RCV000234486.2; RCV000034604.6; RCV000186670.3	NA	NA	NA	NA	SKCM_A4IQ-10A	UCEC_A0UL-10A	UCEC_A0V7-10A	UCEC_A0V8-10A
9	135781251	TSC1	Uncertain Significance	SNV	Exonic	p.C571R; p.C521R; p.C572R	missense	NA	NA	Benign	< 10	NA	758107610	NA	NA	0.001	NA	NA	NA	NA	NA	NA	BRCA_A0BG-10A
9	135781505	TSC1	Uncertain Significance	SNV	Exonic	p.S486C; p.S436C; p.S487C	missense	Tolerated	0.09	Probably Damaging	26.7	0.001622	118203532	0.02	0.015	0.045	CM065500 (DM?)	RCV000189811.4; RCV000054845.2; RCV000034602.3; RCV000230059.2; RCV000319085.1	NA	NA	NA	NA	COAD_6161-10A	THCA_A2PZ-10A	THCA_A3ZG-11A
9	135782201	TSC1	Uncertain Significance	SNV	Exonic	p.G401A; p.G452A; p.G451A	missense	Tolerated	0.75	Benign	12.86	0.00537	371093730	NA	0.008	0.001	NA	RCV000470038.1	NA	NA	NA	NA	UCEC_A139-10A
9	135786002	TSC1	Uncertain Significance	SNV	Exonic	p.V356M; p.V406M; p.V407M	missense	Tolerated	0.16	Benign	19.37	NA	769331772	NA	NA	0.002	NA	NA	NA	NA	NA	NA	KIRC_3430-10A	THCA_A3EB-10A
9	135786013	TSC1	Uncertain Significance	SNV	Exonic	p.S403L; p.S402L; p.S352L	missense	Tolerated	0.17	Benign	20.9	0.0004416	118203504	0.02	0.062	0.039	NA	RCV000163452.2; RCV000383299.1; RCV000226529.2; RCV000041998.3; RCV000122186.5	NA	NA	NA	NA	UCEC_A2OP-10A
9	135786031	TSC1	Uncertain Significance	SNV	Exonic	p.P346L; p.P397L; p.P396L	missense	Damaging	0	Probably Damaging	32	1.368e-05	766487204	NA	NA	0.001	NA	NA	NA	NA	NA	NA	BRCA_A24-10A
9	135786417	TSC1	Uncertain Significance	SNV	Exonic	p.H371Q; p.H320Q	missense	Tolerated	0.08	Benign	14.98	NA	NA	NA	NA	0.001	NA	RCV000475917.1	NA	NA	NA	NA	KIRC_4827-11A
9	135786863	TSC1	Uncertain Significance	SNV	Exonic	p.R336W; p.R285W	missense	Tolerated	0.11	Benign	24.3	NA	118203483	NA	0.023	0.006	NA	RCV000466068.1; RCV000189807.2; RCV000041974.2	NA	NA	NA	NA	BRCA_A0DI-11A
9	135786910	TSC1	Uncertain Significance	Deletion	Exonic	p.L269del; p.L320del	in-frame	NA	NA	NA	16.38	NA	755655903	NA	NA	0.001	NA	RCV000461709.1; RCV000480298.1	NA	NA	NA	NA	KIRC_5004-11A
9	135786928	TSC1	Uncertain Significance	SNV	Exonic	p.T263M; p.T314M	missense	Damaging	0.01	Benign	24.7	NA	373454700	NA	0.008	0.002	NA	RCV000130736.2; RCV000189869.2	NA	NA	NA	NA	SKCM_A726-10A
9	135787683	TSC1	Uncertain Significance	SNV	Exonic	p.T300I; p.T249I	missense	Tolerated	0.5	Benign	21.5	0.0004742	370916731	NA	0.008	0.002	NA	RCV000474131.1	NA	NA	NA	NA	SKCM_A3Y-10A
9	135787720	TSC1	Uncertain Significance	SNV	Exonic	p.R288C; p.R237C	missense	Damaging	0	Probably Damaging	26.4	0.006592	770653972	NA	NA	0.002	NA	RCV000458416.1	NA	NA	4761743; 4761742; 5991628	1.75; 12.50	SKCM_A19C-10A
9	135787729	TSC1	Uncertain Significance	SNV	Exonic	p.F285V; p.F234V	missense	Tolerated	0.74	Benign	11.09	NA	377076733	NA	0.008	0.005	NA	RCV000122199.1; RCV000465974.1; RCV000054874.1	NA	NA	1570290	2.08	KIRP_6846-10A
9	135797211	TSC1	Uncertain Significance	SNV	Exonic	p.V220I; p.V169I	missense	Tolerated	0.07	Benign	23	0.000342	397514830	NA	NA	0.001	NA	NA	NA	NA	NA	NA	KIRP_7060-11A
9	135798755	TSC1	Uncertain Significance	SNV	Exonic	p.S163L; p.S112L	missense	Damaging	0.01	Possibly Damaging	33	4.819e-06	NA	NA	NA	NA	NA	NA	NA	NA	NA	NA	COAD_AAT5-10A
9	135798764	TSC1	Uncertain Significance	SNV	Exonic	p.R109H; p.R160H	missense	Damaging	0	Possibly Damaging	35	4.819e-06	749979841	NA	NA	0.007	NA	RCV000361865.1; RCV000231400.1	NA	NA	4761748; 4761749	2.94	COAD_6650-10A
9	135798788	TSC1	Uncertain Significance	SNV	Exonic	p.L152P; p.L101P	missense	Tolerated	0.2	Benign	19.04	NA	755791846	NA	NA	0.001	NA	NA	NA	NA	NA	NA	BRCA_A0SH-10A
9	135800989	TSC1	Uncertain Significance	SNV	Intronic; Exonic	p.L116F	missense	Damaging	0.01	Probably Damaging	25.6	NA	755799702	NA	NA	0.001	NA	NA	NA	NA	NA	NA	THCA_A28W-10A
9	135804167	TSC1	Uncertain Significance	SNV	Exonic	p.E31D	missense	Tolerated	0.31	Benign	20.5	NA	781059342	NA	NA	0.001	NA	NA	NA	NA	NA	NA	BRCA_A12L-10A
9	21970943	CDKN2A	Uncertain Significance	SNV	Exonic; 3'UTR	p.G139R	missense	Tolerated	0.36	Benign	23.2	NA	587781733	NA	NA	0.001	NA	RCV000198747.1	NA	NA	NA	NA	SKCM_A3J3-10A
9	21970979	CDKN2A	Uncertain Significance	SNV	Exonic; 3'UTR	p.A127S	missense	Tolerated	0.18	Possibly Damaging	25.4	0.0002793	6413464	0.739	0.546	0.157	CM023043 (DM)	RCV000129667.4; RCV000120541.1; RCV000205035.3; RCV000034480.3; RCV000411295.1	NA	NA	12514	1.3	BRCA_A15O-10A	BRCA_A2KD-10A	BRCA_A3XV-10A	BRCA_A3XY-10A	BRCA_A409-10A	BRCA_A4SD-10A	BRCA_A5EH-10A	BRCA_A5YM-10A	COAD_5657-10A	COAD_A8F7-10A	KIRC_A54G-10A	KIRP_4116-10A	KIRP_5883-11A	KIRP_7837-10A	KIRP_A6M8-10A	KIRP_AAZ9-10A
9	21970985	CDKN2A	Uncertain Significance	SNV	Exonic; 3'UTR	p.D125H	missense	Tolerated	0.16	Benign	11.1	NA	146179135	0.02	0.015	0.006	CM994498 (DM)	RCV000122948.3; RCV000410592.1; RCV000034479.1; RCV000166832.2; RCV000235709.2	NA	NA	NA	NA	BRCA_A1AR-10A	KIRP_A857-10A	SKCM_A2JF-10A
9	21970993	CDKN2A	Uncertain Significance	SNV	Exonic; 3'UTR	p.G122V	missense	Damaging	0	Probably Damaging	27.6	0.0002698	373291490	NA	0.008	0.006	CM001960 (DM)	RCV000205742.3; RCV000160417.3	NA	NA	3092255	2.22	BRCA_A5RY-10A	UCEC_A5YQ-10A
9	21974522	CDKN2A	Uncertain Significance	SNV	Intronic; Exonic	p.P102L	missense	NA	NA	Benign	< 10	NA	372058542	NA	0.008	0.002	NA	NA	NA	NA	NA	NA	KIRP_A5QZ-10A
9	21974628	CDKN2A	Uncertain Significance	SNV	Intronic; Exonic	p.R67W	missense	NA	NA	Probably Damaging	11.08	NA	752389002	NA	NA	0.001	NA	NA	NA	NA	NA	NA	KIRC_5084-11A
[truncated: 30 more columns]
